# Supplementary material for: 2-Hy­droxy-5-[(E)-2-methyl­benzyl­idene]-8-(2-methyl­phen­yl)-9-phenyl-3,10-diaza­hexa­cyclo­[10.7.1.13,7.02,11.07,11.016,20]henicosa-1(20),12,14,16,18-pentaen-6-one
Source: Acta Crystallogr Sect E Struct Rep Online. 2012 Nov 17;68(Pt 12):o3375. doi: 10.1107/S160053681204648X (PMC3588971; doi:10.1107/S160053681204648X)
Supplement: Supplementary file 1 [file e-68-o3375-sup1.cif]

##############################################################################
#                                                                            #
# This CIF contains the data in a paper accepted for publication in          #
# Acta Crystallographica Section E. It conforms to the requirements of       #
# Notes for Authors for Acta Crystallographica Section E, and has been       #
# peer reviewed under the auspices of the IUCr Commission on Journals.       #
#                                                                            #
# Full details of the Crystallographic Information File format               #
# are given in the paper "The Crystallographic Information File (CIF):       #
# a New Standard Archive File for Crystallography" by S. R. Hall, F. H.      #
# Allen and I. D. Brown [Acta Cryst. (1991), A47, 655-685].                  #
#                                                                            #
# The current version of the core CIF dictionary is obtainable from          #
# ftp://ftp.iucr.org/pub/cif_core.dic.                                       #
#                                                                            #
# Software is freely available for graphical display of the structure(s)     #
# in this CIF. For information consult the CIF software page                 #
# http://www.iucr.org/resources/cif/software.                                #
#                                                                            #
# This file may be used for bona fide research purposes within the           #
# scientific community so long as proper attribution is given to the journal # 
# article from which it was obtained.                                        #
#                                                                            #
##############################################################################
data_global
_audit_creation_method     'WinGX routine CIF_UPDATE'
_audit_conform_dict_name     cif_core.dic
_audit_conform_dict_version     2.3
_journal_date_recd_electronic     2012-10-24
_journal_date_accepted     2012-11-10
_journal_name_full     'Acta Crystallographica, Section E'
_journal_year     2012
_journal_volume     68
_journal_issue     12
_journal_page_first     o3375
_journal_page_last     o3375
_journal_paper_category     QO
_journal_paper_doi     10.1107/S160053681204648X
_journal_coeditor_code     PK2453
_publ_contact_author_name     'Dr J. Suresh'
_publ_contact_author_address
;
Department of Physics
The Madura College,
Madurai 625 011
India
;
_publ_contact_author_email     'ambujasureshj@yahoo.com'
_publ_contact_author_fax     '+94-452-2675239'
_publ_contact_author_phone     '+94-452-2673354'
_publ_section_title
;\
2-Hydroxy-5-[(<i>E</i>)-2-methylbenzylidene]-8-(2-methylphenyl)-9-phenyl-3,10-\
diazahexacyclo[10.7.1.1^3,7^.0^2,11^.0^7,11^.0^16,20^]henicosa-1(20),12,14,\
16,18-pentaen-6-one
;
loop_
    _publ_author_name
    _publ_author_footnote
    _publ_author_address
    'Almansour, Abdulrahman I.' .
;
Department of Chemistry
College of Sciences
King Saud University
PO Box 2455
Riyadh 11451, Saudi Arabia
;
    'Kumar, Raju Suresh' .
;
Department of Chemistry
College of Sciences
King Saud University
PO Box 2455
Riyadh 11451, Saudi Arabia
;
    'Arumugam, Natarajan' .
;
Department of Chemistry
College of Sciences
King Saud University
PO Box 2455
Riyadh 11451, Saudi Arabia
;
    'Hasnah Osman' .
;
School of Chemical Sciences
Universiti Sains Malaysia
11800 USM, Penang
Malaysia
;
    'Suresh, J.' .
;
Department of Physics
The Madura College,
Madurai 625 011
India
;
data_I
_audit_creation_method     SHELXL-97
_chemical_name_systematic
;
2-Hydroxy-5-[(<i>E</i>)-2-methylbenzylidene]-8-(2-methylphenyl)-9-phenyl-
3,10-diazahexacyclo[10.7.1.1^3,7^.0^2,11^.0^7,11^.0^16,20^]henicosa-
1(20),12,14,16,18-pentaen-6-one
;
_chemical_name_common     ?
_chemical_formula_moiety     'C40 H34 N2 O2'
_chemical_formula_sum     'C40 H34 N2 O2'
_chemical_formula_iupac     'C40 H34 N2 O2'
_chemical_formula_weight     574.69
_chemical_melting_point     ?
_symmetry_cell_setting     monoclinic
_symmetry_space_group_name_H-M     'P 21/c'
_symmetry_space_group_name_Hall     '-P 2ybc'
loop_
    _symmetry_equiv_pos_as_xyz
    'x, y, z'
    '-x, y+1/2, -z+1/2'
    '-x, -y, -z'
    'x, -y-1/2, z-1/2'
_cell_length_a     14.0679(2)
_cell_length_b     7.72450(10)
_cell_length_c     26.9686(3)
_cell_angle_alpha     90.00
_cell_angle_beta     92.5960(10)
_cell_angle_gamma     90.00
_cell_volume     2927.60(7)
_cell_formula_units_Z     4
_cell_measurement_reflns_used     2000
_cell_measurement_theta_min     2
_cell_measurement_theta_max     31
_cell_measurement_temperature     293(2)
_exptl_crystal_description     block
_exptl_crystal_colour     colourless
_exptl_crystal_size_max     0.21
_exptl_crystal_size_mid     0.15
_exptl_crystal_size_min     0.13
_exptl_crystal_density_diffrn     1.304
_exptl_crystal_density_meas     ?
_exptl_crystal_density_method     'not measured'
_exptl_crystal_F_000     1216
_exptl_absorpt_coefficient_mu     0.080
_exptl_absorpt_correction_type     multi-scan
_exptl_absorpt_process_details     '(SADABS; Sheldrick, 1996)'
_exptl_absorpt_correction_T_min     0.973
_exptl_absorpt_correction_T_max     0.978
_exptl_special_details     ?
_diffrn_ambient_temperature     293(2)
_diffrn_radiation_type     MoK\a
_diffrn_radiation_wavelength     0.71073
_diffrn_radiation_source     'fine-focus sealed tube'
_diffrn_radiation_monochromator     graphite
_diffrn_measurement_device_type     'Bruker Kappa APEXII'
_diffrn_measurement_method     '\w and \f'
_diffrn_detector_area_resol_mean     0.2
_diffrn_reflns_number     33520
_diffrn_reflns_av_R_equivalents     0.0465
_diffrn_reflns_av_sigmaI/netI     0.0509
_diffrn_reflns_theta_min     1.45
_diffrn_reflns_theta_max     30.37
_diffrn_reflns_theta_full     30.37
_diffrn_measured_fraction_theta_max     0.997
_diffrn_measured_fraction_theta_full     0.997
_diffrn_reflns_limit_h_min     -20
_diffrn_reflns_limit_h_max     19
_diffrn_reflns_limit_k_min     -10
_diffrn_reflns_limit_k_max     10
_diffrn_reflns_limit_l_min     -38
_diffrn_reflns_limit_l_max     38
_diffrn_standards_number     0
_diffrn_standards_interval_count     .
_diffrn_standards_interval_time     .
_diffrn_standards_decay_%     ?
_refine_special_details
;
Refinement of <i>F</i>^2^ against ALL reflections. The weighted <i>R</i>-factor
<i>wR</i> and goodness of fit <i>S</i> are based on <i>F</i>^2^, conventional
<i>R</i>-factors <i>R</i> are based on <i>F</i>, with <i>F</i> set to zero for
negative <i>F</i>^2^. The threshold expression of <i>F</i>^2^ >
\s(<i>F</i>^2^) is used only for calculating <i>R</i>-factors(gt) <i>etc</i>.
and is not relevant to the choice of reflections for refinement.
<i>R</i>-factors based on <i>F</i>^2^ are statistically about twice as large
as those based on <i>F</i>, and <i>R</i>- factors based on ALL data will be
even larger.
;
_reflns_number_total     8777
_reflns_number_gt     6575
_reflns_threshold_expression     I>2\s(I)
_refine_ls_structure_factor_coef     Fsqd
_refine_ls_matrix_type     full
_refine_ls_R_factor_all     0.0774
_refine_ls_R_factor_gt     0.0535
_refine_ls_wR_factor_gt     0.1228
_refine_ls_wR_factor_ref     0.1367
_refine_ls_goodness_of_fit_ref     1.021
_refine_ls_restrained_S_all     1.021
_refine_ls_number_reflns     8777
_refine_ls_number_parameters     404
_refine_ls_number_restraints     0
_refine_ls_hydrogen_treatment     mixed
_refine_ls_weighting_scheme     calc
_refine_ls_weighting_details
         'calc w=1/[\s^2^(Fo^2^)+(0.0605P)^2^+1.2845P] where P=(Fo^2^+2Fc^2^)/3'
_atom_sites_solution_hydrogens     geom
_atom_sites_solution_primary     direct
_atom_sites_solution_secondary     difmap
_refine_ls_shift/su_max     0.000
_refine_ls_shift/su_mean     0.000
_refine_diff_density_max     0.477
_refine_diff_density_min     -0.274
_refine_ls_extinction_method     none
_refine_ls_extinction_coef     ?
loop_
    _atom_type_symbol
    _atom_type_description
    _atom_type_scat_dispersion_real
    _atom_type_scat_dispersion_imag
    _atom_type_scat_source
    'C' 'C' 0.0033 0.0016
                         'International Tables Vol C Tables 4.2.6.8 and 6.1.1.4'
    'H' 'H' 0.0000 0.0000
                         'International Tables Vol C Tables 4.2.6.8 and 6.1.1.4'
    'N' 'N' 0.0061 0.0033
                         'International Tables Vol C Tables 4.2.6.8 and 6.1.1.4'
    'O' 'O' 0.0106 0.0060
                         'International Tables Vol C Tables 4.2.6.8 and 6.1.1.4'
_computing_data_collection     'APEX2 (Bruker, 2004)'
_computing_cell_refinement     'SAINT (Bruker, 2004)'
_computing_data_reduction     'SAINT (Bruker, 2004)'
_computing_structure_solution     'SHELXS97 (Sheldrick, 2008)'
_computing_structure_refinement     'SHELXL97 (Sheldrick, 2008)'
_computing_molecular_graphics     'PLATON (Spek, 2009)'
_computing_publication_material     'SHELXL97 (Sheldrick, 2008)'
loop_
    _atom_site_type_symbol
    _atom_site_label
    _atom_site_fract_x
    _atom_site_fract_y
    _atom_site_fract_z
    _atom_site_U_iso_or_equiv
    _atom_site_adp_type
    _atom_site_calc_flag
    _atom_site_refinement_flags
    _atom_site_occupancy
    _atom_site_symmetry_multiplicity
    _atom_site_disorder_assembly
    _atom_site_disorder_group
    H H2A 0.1618(13) -0.048(3) 0.1407(7) 0.021(5) Uiso d . 1 1 . .
    C C1 -0.08779(9) 0.3112(2) 0.19923(5) 0.0140(3) Uani d . 1 1 . .
    H H1A -0.0948 0.3696 0.2307 0.017 Uiso calc R 1 1 . .
    H H1B -0.1485 0.2587 0.1897 0.017 Uiso calc R 1 1 . .
    C C2 -0.06395(9) 0.4456(2) 0.16030(5) 0.0138(3) Uani d . 1 1 . .
    C C3 0.03856(9) 0.4691(2) 0.14943(4) 0.0130(3) Uani d . 1 1 . .
    C C4 0.10336(9) 0.31845(19) 0.16240(5) 0.0120(3) Uani d . 1 1 . .
    C C5 0.20821(9) 0.34675(19) 0.15125(5) 0.0123(3) Uani d . 1 1 . .
    H H5 0.2092 0.3925 0.1174 0.015 Uiso calc R 1 1 . .
    C C6 0.24693(9) 0.1597(2) 0.14945(5) 0.0136(3) Uani d . 1 1 . .
    H H6 0.2609 0.1174 0.1833 0.016 Uiso calc R 1 1 . .
    C C7 0.07621(9) 0.15392(19) 0.13098(5) 0.0116(3) Uani d . 1 1 . .
    C C8 -0.00249(9) 0.06007(19) 0.16306(5) 0.0124(3) Uani d . 1 1 . .
    C C9 0.07764(9) 0.2551(2) 0.21505(5) 0.0139(3) Uani d . 1 1 . .
    H H9A 0.1241 0.1725 0.2282 0.017 Uiso calc R 1 1 . .
    H H9B 0.0740 0.3515 0.2379 0.017 Uiso calc R 1 1 . .
    C C10 -0.08848(9) 0.0412(2) 0.12769(5) 0.0135(3) Uani d . 1 1 . .
    C C11 -0.06725(9) 0.1136(2) 0.08159(5) 0.0133(3) Uani d . 1 1 . .
    C C12 0.02524(9) 0.18289(19) 0.08079(5) 0.0127(3) Uani d . 1 1 . .
    C C13 0.05395(10) 0.2586(2) 0.03803(5) 0.0167(3) Uani d . 1 1 . .
    H H13 0.1141 0.3078 0.0367 0.020 Uiso calc R 1 1 . .
    C C14 -0.01019(11) 0.2604(2) -0.00437(5) 0.0202(3) Uani d . 1 1 . .
    H H14 0.0096 0.3098 -0.0336 0.024 Uiso calc R 1 1 . .
    C C15 -0.10010(10) 0.1918(2) -0.00362(5) 0.0196(3) Uani d . 1 1 . .
    H H15 -0.1397 0.1938 -0.0322 0.024 Uiso calc R 1 1 . .
    C C16 -0.13281(10) 0.1180(2) 0.04057(5) 0.0163(3) Uani d . 1 1 . .
    C C17 -0.22466(10) 0.0493(2) 0.04838(5) 0.0201(3) Uani d . 1 1 . .
    H H17 -0.2712 0.0515 0.0228 0.024 Uiso calc R 1 1 . .
    C C18 -0.24517(10) -0.0208(2) 0.09376(6) 0.0206(3) Uani d . 1 1 . .
    H H18 -0.3058 -0.0645 0.0981 0.025 Uiso calc R 1 1 . .
    C C19 -0.17692(10) -0.0282(2) 0.13393(5) 0.0170(3) Uani d . 1 1 . .
    H H19 -0.1917 -0.0790 0.1639 0.020 Uiso calc R 1 1 . .
    C C21 -0.12729(9) 0.5353(2) 0.13163(5) 0.0152(3) Uani d . 1 1 . .
    H H21 -0.1016 0.6046 0.1074 0.018 Uiso calc R 1 1 . .
    C C22 -0.23170(9) 0.5386(2) 0.13336(5) 0.0159(3) Uani d . 1 1 . .
    C C23 -0.27629(10) 0.5428(2) 0.17870(5) 0.0184(3) Uani d . 1 1 . .
    H H23 -0.2399 0.5296 0.2081 0.022 Uiso calc R 1 1 . .
    C C24 -0.37414(10) 0.5663(2) 0.18048(6) 0.0233(3) Uani d . 1 1 . .
    H H24 -0.4026 0.5730 0.2109 0.028 Uiso calc R 1 1 . .
    C C25 -0.42886(10) 0.5797(2) 0.13671(6) 0.0257(4) Uani d . 1 1 . .
    H H25 -0.4944 0.5943 0.1376 0.031 Uiso calc R 1 1 . .
    C C26 -0.38589(10) 0.5714(2) 0.09141(6) 0.0235(3) Uani d . 1 1 . .
    H H26 -0.4235 0.5781 0.0622 0.028 Uiso calc R 1 1 . .
    C C27 -0.28759(10) 0.5533(2) 0.08876(5) 0.0181(3) Uani d . 1 1 . .
    C C28 -0.24307(11) 0.5548(3) 0.03907(5) 0.0240(3) Uani d . 1 1 . .
    H H28A -0.2917 0.5402 0.0133 0.036 Uiso calc R 1 1 . .
    H H28B -0.1979 0.4620 0.0376 0.036 Uiso calc R 1 1 . .
    H H28C -0.2112 0.6633 0.0346 0.036 Uiso calc R 1 1 . .
    C C51 0.26791(9) 0.4681(2) 0.18393(5) 0.0144(3) Uani d . 1 1 . .
    C C52 0.28521(10) 0.4299(2) 0.23427(5) 0.0195(3) Uani d . 1 1 . .
    H H52 0.2572 0.3323 0.2476 0.023 Uiso calc R 1 1 . .
    C C53 0.34327(11) 0.5341(3) 0.26488(6) 0.0245(4) Uani d . 1 1 . .
    H H53 0.3548 0.5050 0.2981 0.029 Uiso calc R 1 1 . .
    C C54 0.38370(11) 0.6815(2) 0.24562(6) 0.0242(3) Uani d . 1 1 . .
    H H54 0.4216 0.7533 0.2659 0.029 Uiso calc R 1 1 . .
    C C55 0.36716(10) 0.7212(2) 0.19578(6) 0.0215(3) Uani d . 1 1 . .
    H H55 0.3942 0.8206 0.1830 0.026 Uiso calc R 1 1 . .
    C C56 0.31087(9) 0.6156(2) 0.16419(5) 0.0162(3) Uani d . 1 1 . .
    C C57 0.30179(10) 0.6591(2) 0.10950(5) 0.0214(3) Uani d . 1 1 . .
    H H57A 0.3332 0.7671 0.1037 0.032 Uiso calc R 1 1 . .
    H H57B 0.2357 0.6686 0.0993 0.032 Uiso calc R 1 1 . .
    H H57C 0.3307 0.5692 0.0908 0.032 Uiso calc R 1 1 . .
    C C61 0.33606(9) 0.1507(2) 0.11991(5) 0.0140(3) Uani d . 1 1 . .
    C C62 0.42569(10) 0.1631(2) 0.14398(5) 0.0176(3) Uani d . 1 1 . .
    H H62 0.4307 0.1691 0.1784 0.021 Uiso calc R 1 1 . .
    C C63 0.50781(10) 0.1664(2) 0.11694(6) 0.0216(3) Uani d . 1 1 . .
    H H63 0.5672 0.1750 0.1334 0.026 Uiso calc R 1 1 . .
    C C64 0.50103(10) 0.1570(2) 0.06563(6) 0.0222(3) Uani d . 1 1 . .
    H H64 0.5558 0.1591 0.0475 0.027 Uiso calc R 1 1 . .
    C C65 0.41180(10) 0.1444(2) 0.04118(5) 0.0211(3) Uani d . 1 1 . .
    H H65 0.4069 0.1382 0.0067 0.025 Uiso calc R 1 1 . .
    C C66 0.33007(10) 0.1409(2) 0.06832(5) 0.0176(3) Uani d . 1 1 . .
    H H66 0.2708 0.1319 0.0518 0.021 Uiso calc R 1 1 . .
    N N1 -0.01604(8) 0.17311(17) 0.20624(4) 0.0136(2) Uani d . 1 1 . .
    N N2 0.16681(8) 0.06105(18) 0.12630(4) 0.0148(2) Uani d . 1 1 . .
    O O1 0.06835(7) 0.60208(15) 0.13039(4) 0.0166(2) Uani d . 1 1 . .
    O O2 0.03037(7) -0.09871(14) 0.18344(3) 0.0162(2) Uani d . 1 1 . .
    H H2 0.0298 -0.1727 0.1616 0.024 Uiso calc R 1 1 . .
loop_
    _atom_site_aniso_label
    _atom_site_aniso_U_11
    _atom_site_aniso_U_22
    _atom_site_aniso_U_33
    _atom_site_aniso_U_12
    _atom_site_aniso_U_13
    _atom_site_aniso_U_23
    C1 0.0134(5) 0.0153(7) 0.0134(6) 0.0008(5) 0.0025(4) -0.0012(5)
    C2 0.0136(5) 0.0135(7) 0.0143(6) -0.0004(5) 0.0016(4) -0.0029(5)
    C3 0.0138(5) 0.0159(7) 0.0092(5) -0.0001(5) 0.0002(4) -0.0025(5)
    C4 0.0118(5) 0.0132(7) 0.0108(5) 0.0000(5) 0.0002(4) -0.0006(5)
    C5 0.0117(5) 0.0135(7) 0.0119(5) 0.0002(5) 0.0002(4) -0.0007(5)
    C6 0.0121(5) 0.0158(7) 0.0127(5) 0.0008(5) -0.0003(4) 0.0000(5)
    C7 0.0116(5) 0.0122(7) 0.0109(5) 0.0004(5) 0.0007(4) -0.0009(5)
    C8 0.0134(5) 0.0130(7) 0.0109(5) -0.0002(5) 0.0014(4) 0.0005(5)
    C9 0.0143(5) 0.0166(7) 0.0109(5) -0.0003(5) 0.0005(4) -0.0016(5)
    C10 0.0137(5) 0.0126(7) 0.0142(6) 0.0008(5) 0.0003(4) -0.0016(5)
    C11 0.0148(5) 0.0131(7) 0.0121(5) 0.0010(5) 0.0004(4) -0.0024(5)
    C12 0.0146(5) 0.0121(7) 0.0115(5) 0.0012(5) 0.0006(4) -0.0021(5)
    C13 0.0171(6) 0.0188(8) 0.0143(6) -0.0002(6) 0.0027(5) -0.0002(6)
    C14 0.0259(7) 0.0240(9) 0.0109(6) 0.0033(7) 0.0018(5) 0.0017(6)
    C15 0.0239(7) 0.0224(8) 0.0122(6) 0.0059(6) -0.0034(5) -0.0011(6)
    C16 0.0173(6) 0.0162(7) 0.0151(6) 0.0025(6) -0.0021(5) -0.0039(6)
    C17 0.0159(6) 0.0220(9) 0.0218(7) 0.0012(6) -0.0048(5) -0.0062(6)
    C18 0.0147(6) 0.0216(8) 0.0255(7) -0.0025(6) 0.0006(5) -0.0049(6)
    C19 0.0169(6) 0.0167(7) 0.0175(6) -0.0023(6) 0.0038(5) -0.0022(6)
    C21 0.0137(6) 0.0158(7) 0.0163(6) 0.0006(6) 0.0020(4) -0.0006(6)
    C22 0.0138(6) 0.0144(7) 0.0197(6) 0.0007(6) 0.0016(5) -0.0003(6)
    C23 0.0178(6) 0.0180(8) 0.0198(6) 0.0013(6) 0.0033(5) 0.0000(6)
    C24 0.0186(6) 0.0236(9) 0.0282(7) 0.0004(6) 0.0080(5) -0.0007(7)
    C25 0.0138(6) 0.0261(9) 0.0373(9) 0.0003(6) 0.0031(6) 0.0000(7)
    C26 0.0167(6) 0.0239(9) 0.0293(8) -0.0004(6) -0.0043(5) 0.0018(7)
    C27 0.0163(6) 0.0163(8) 0.0215(7) 0.0008(6) -0.0004(5) 0.0009(6)
    C28 0.0237(7) 0.0296(10) 0.0187(7) 0.0060(7) 0.0003(5) 0.0008(7)
    C51 0.0117(5) 0.0157(7) 0.0158(6) -0.0001(5) 0.0009(4) -0.0035(5)
    C52 0.0183(6) 0.0236(8) 0.0165(6) -0.0053(6) 0.0004(5) -0.0009(6)
    C53 0.0227(7) 0.0336(10) 0.0170(6) -0.0058(7) -0.0006(5) -0.0054(7)
    C54 0.0197(6) 0.0270(9) 0.0256(7) -0.0039(7) -0.0016(5) -0.0110(7)
    C55 0.0174(6) 0.0176(8) 0.0296(8) -0.0025(6) 0.0007(5) -0.0030(7)
    C56 0.0127(5) 0.0156(7) 0.0203(6) 0.0012(6) 0.0015(5) -0.0012(6)
    C57 0.0201(6) 0.0212(8) 0.0227(7) -0.0030(6) -0.0003(5) 0.0056(6)
    C61 0.0123(5) 0.0129(7) 0.0167(6) 0.0017(5) 0.0001(4) 0.0000(5)
    C62 0.0157(6) 0.0200(8) 0.0169(6) 0.0008(6) -0.0013(5) 0.0001(6)
    C63 0.0126(6) 0.0255(9) 0.0265(7) 0.0003(6) -0.0011(5) -0.0006(7)
    C64 0.0159(6) 0.0252(9) 0.0260(7) 0.0004(6) 0.0064(5) -0.0039(7)
    C65 0.0205(6) 0.0260(9) 0.0172(6) 0.0006(7) 0.0038(5) -0.0035(6)
    C66 0.0148(6) 0.0221(8) 0.0158(6) 0.0006(6) -0.0002(5) -0.0023(6)
    N1 0.0140(5) 0.0158(6) 0.0109(5) -0.0001(5) 0.0009(4) -0.0016(5)
    N2 0.0119(5) 0.0143(6) 0.0183(5) 0.0006(5) 0.0005(4) -0.0024(5)
    O1 0.0160(4) 0.0152(5) 0.0188(5) 0.0001(4) 0.0024(3) 0.0014(4)
    O2 0.0228(5) 0.0121(5) 0.0137(4) 0.0018(4) 0.0008(4) 0.0007(4)
_geom_special_details
;
All e.s.d.'s (except the e.s.d. in the dihedral angle between two l.s. planes)
are estimated using the full covariance matrix. The cell e.s.d.'s are taken
into account individually in the estimation of e.s.d.'s in distances, angles
and torsion angles; correlations between e.s.d.'s in cell parameters are only
used when they are defined by crystal symmetry. An approximate (isotropic)
treatment of cell e.s.d.'s is used for estimating e.s.d.'s involving l.s.
planes.
;
loop_
    _geom_bond_atom_site_label_1
    _geom_bond_atom_site_label_2
    _geom_bond_site_symmetry_2
    _geom_bond_distance
    _geom_bond_publ_flag
    C1 N1 . 1.4750(18) ?
    C1 C2 . 1.524(2) ?
    C1 H1A . 0.9700 ?
    C1 H1B . 0.9700 ?
    C2 C21 . 1.3451(19) ?
    C2 C3 . 1.4956(17) ?
    C3 O1 . 1.2303(18) ?
    C3 C4 . 1.510(2) ?
    C4 C5 . 1.5343(17) ?
    C4 C9 . 1.5598(18) ?
    C4 C7 . 1.565(2) ?
    C5 C51 . 1.5146(19) ?
    C5 C6 . 1.546(2) ?
    C5 H5 . 0.9800 ?
    C6 N2 . 1.4757(18) ?
    C6 C61 . 1.5173(18) ?
    C6 H6 . 0.9800 ?
    C7 N2 . 1.4730(17) ?
    C7 C12 . 1.5192(18) ?
    C7 C8 . 1.6082(18) ?
    C8 O2 . 1.4131(17) ?
    C8 N1 . 1.4747(17) ?
    C8 C10 . 1.5133(18) ?
    C9 N1 . 1.4718(17) ?
    C9 H9A . 0.9700 ?
    C9 H9B . 0.9700 ?
    C10 C19 . 1.3721(18) ?
    C10 C11 . 1.4073(18) ?
    C11 C12 . 1.4082(18) ?
    C11 C16 . 1.4083(18) ?
    C12 C13 . 1.3703(18) ?
    C13 C14 . 1.4241(19) ?
    C13 H13 . 0.9300 ?
    C14 C15 . 1.372(2) ?
    C14 H14 . 0.9300 ?
    C15 C16 . 1.417(2) ?
    C15 H15 . 0.9300 ?
    C16 C17 . 1.421(2) ?
    C17 C18 . 1.380(2) ?
    C17 H17 . 0.9300 ?
    C18 C19 . 1.416(2) ?
    C18 H18 . 0.9300 ?
    C19 H19 . 0.9300 ?
    C21 C22 . 1.4720(18) ?
    C21 H21 . 0.9300 ?
    C22 C23 . 1.3997(19) ?
    C22 C27 . 1.4113(19) ?
    C23 C24 . 1.3916(19) ?
    C23 H23 . 0.9300 ?
    C24 C25 . 1.384(2) ?
    C24 H24 . 0.9300 ?
    C25 C26 . 1.389(2) ?
    C25 H25 . 0.9300 ?
    C26 C27 . 1.3950(19) ?
    C26 H26 . 0.9300 ?
    C27 C28 . 1.505(2) ?
    C28 H28A . 0.9600 ?
    C28 H28B . 0.9600 ?
    C28 H28C . 0.9600 ?
    C51 C52 . 1.3997(19) ?
    C51 C56 . 1.405(2) ?
    C52 C53 . 1.391(2) ?
    C52 H52 . 0.9300 ?
    C53 C54 . 1.384(3) ?
    C53 H53 . 0.9300 ?
    C54 C55 . 1.388(2) ?
    C54 H54 . 0.9300 ?
    C55 C56 . 1.399(2) ?
    C55 H55 . 0.9300 ?
    C56 C57 . 1.512(2) ?
    C57 H57A . 0.9600 ?
    C57 H57B . 0.9600 ?
    C57 H57C . 0.9600 ?
    C61 C66 . 1.3921(18) ?
    C61 C62 . 1.3951(18) ?
    C62 C63 . 1.3940(19) ?
    C62 H62 . 0.9300 ?
    C63 C64 . 1.385(2) ?
    C63 H63 . 0.9300 ?
    C64 C65 . 1.395(2) ?
    C64 H64 . 0.9300 ?
    C65 C66 . 1.3910(19) ?
    C65 H65 . 0.9300 ?
    C66 H66 . 0.9300 ?
    N2 H2A . 0.93(2) ?
    O2 H2 . 0.8200 ?
loop_
    _geom_angle_atom_site_label_1
    _geom_angle_atom_site_label_2
    _geom_angle_atom_site_label_3
    _geom_angle_site_symmetry_1
    _geom_angle_site_symmetry_3
    _geom_angle
    _geom_angle_publ_flag
    N1 C1 C2 . . 114.20(10) ?
    N1 C1 H1A . . 108.7 ?
    C2 C1 H1A . . 108.7 ?
    N1 C1 H1B . . 108.7 ?
    C2 C1 H1B . . 108.7 ?
    H1A C1 H1B . . 107.6 ?
    C21 C2 C3 . . 116.37(12) ?
    C21 C2 C1 . . 125.87(12) ?
    C3 C2 C1 . . 117.52(12) ?
    O1 C3 C2 . . 122.21(13) ?
    O1 C3 C4 . . 121.78(12) ?
    C2 C3 C4 . . 116.00(12) ?
    C3 C4 C5 . . 114.87(12) ?
    C3 C4 C9 . . 106.86(10) ?
    C5 C4 C9 . . 119.19(10) ?
    C3 C4 C7 . . 111.75(10) ?
    C5 C4 C7 . . 102.88(10) ?
    C9 C4 C7 . . 100.20(11) ?
    C51 C5 C4 . . 119.13(11) ?
    C51 C5 C6 . . 114.20(11) ?
    C4 C5 C6 . . 102.49(11) ?
    C51 C5 H5 . . 106.7 ?
    C4 C5 H5 . . 106.7 ?
    C6 C5 H5 . . 106.7 ?
    N2 C6 C61 . . 112.81(11) ?
    N2 C6 C5 . . 103.45(10) ?
    C61 C6 C5 . . 111.10(12) ?
    N2 C6 H6 . . 109.8 ?
    C61 C6 H6 . . 109.8 ?
    C5 C6 H6 . . 109.8 ?
    N2 C7 C12 . . 111.75(10) ?
    N2 C7 C4 . . 104.53(10) ?
    C12 C7 C4 . . 117.16(12) ?
    N2 C7 C8 . . 116.49(12) ?
    C12 C7 C8 . . 103.71(10) ?
    C4 C7 C8 . . 103.41(10) ?
    O2 C8 N1 . . 104.98(10) ?
    O2 C8 C10 . . 113.56(12) ?
    N1 C8 C10 . . 115.24(11) ?
    O2 C8 C7 . . 112.30(10) ?
    N1 C8 C7 . . 105.94(11) ?
    C10 C8 C7 . . 104.74(10) ?
    N1 C9 C4 . . 103.36(10) ?
    N1 C9 H9A . . 111.1 ?
    C4 C9 H9A . . 111.1 ?
    N1 C9 H9B . . 111.1 ?
    C4 C9 H9B . . 111.1 ?
    H9A C9 H9B . . 109.1 ?
    C19 C10 C11 . . 119.56(12) ?
    C19 C10 C8 . . 131.59(12) ?
    C11 C10 C8 . . 108.84(11) ?
    C10 C11 C12 . . 113.44(12) ?
    C10 C11 C16 . . 123.08(12) ?
    C12 C11 C16 . . 123.47(13) ?
    C13 C12 C11 . . 118.88(12) ?
    C13 C12 C7 . . 131.88(12) ?
    C11 C12 C7 . . 109.24(11) ?
    C12 C13 C14 . . 118.67(13) ?
    C12 C13 H13 . . 120.7 ?
    C14 C13 H13 . . 120.7 ?
    C15 C14 C13 . . 122.37(13) ?
    C15 C14 H14 . . 118.8 ?
    C13 C14 H14 . . 118.8 ?
    C14 C15 C16 . . 120.16(13) ?
    C14 C15 H15 . . 119.9 ?
    C16 C15 H15 . . 119.9 ?
    C11 C16 C15 . . 116.39(13) ?
    C11 C16 C17 . . 116.23(13) ?
    C15 C16 C17 . . 127.38(13) ?
    C18 C17 C16 . . 120.37(13) ?
    C18 C17 H17 . . 119.8 ?
    C16 C17 H17 . . 119.8 ?
    C17 C18 C19 . . 122.17(13) ?
    C17 C18 H18 . . 118.9 ?
    C19 C18 H18 . . 118.9 ?
    C10 C19 C18 . . 118.53(13) ?
    C10 C19 H19 . . 120.7 ?
    C18 C19 H19 . . 120.7 ?
    C2 C21 C22 . . 128.81(13) ?
    C2 C21 H21 . . 115.6 ?
    C22 C21 H21 . . 115.6 ?
    C23 C22 C27 . . 119.23(13) ?
    C23 C22 C21 . . 121.02(13) ?
    C27 C22 C21 . . 119.51(12) ?
    C24 C23 C22 . . 121.09(14) ?
    C24 C23 H23 . . 119.5 ?
    C22 C23 H23 . . 119.5 ?
    C25 C24 C23 . . 119.56(14) ?
    C25 C24 H24 . . 120.2 ?
    C23 C24 H24 . . 120.2 ?
    C24 C25 C26 . . 119.97(14) ?
    C24 C25 H25 . . 120.0 ?
    C26 C25 H25 . . 120.0 ?
    C25 C26 C27 . . 121.44(14) ?
    C25 C26 H26 . . 119.3 ?
    C27 C26 H26 . . 119.3 ?
    C26 C27 C22 . . 118.67(13) ?
    C26 C27 C28 . . 119.89(13) ?
    C22 C27 C28 . . 121.42(12) ?
    C27 C28 H28A . . 109.5 ?
    C27 C28 H28B . . 109.5 ?
    H28A C28 H28B . . 109.5 ?
    C27 C28 H28C . . 109.5 ?
    H28A C28 H28C . . 109.5 ?
    H28B C28 H28C . . 109.5 ?
    C52 C51 C56 . . 118.67(13) ?
    C52 C51 C5 . . 120.07(13) ?
    C56 C51 C5 . . 121.18(12) ?
    C53 C52 C51 . . 121.65(15) ?
    C53 C52 H52 . . 119.2 ?
    C51 C52 H52 . . 119.2 ?
    C54 C53 C52 . . 119.58(15) ?
    C54 C53 H53 . . 120.2 ?
    C52 C53 H53 . . 120.2 ?
    C53 C54 C55 . . 119.42(15) ?
    C53 C54 H54 . . 120.3 ?
    C55 C54 H54 . . 120.3 ?
    C54 C55 C56 . . 121.76(16) ?
    C54 C55 H55 . . 119.1 ?
    C56 C55 H55 . . 119.1 ?
    C55 C56 C51 . . 118.88(13) ?
    C55 C56 C57 . . 118.99(14) ?
    C51 C56 C57 . . 122.07(13) ?
    C56 C57 H57A . . 109.5 ?
    C56 C57 H57B . . 109.5 ?
    H57A C57 H57B . . 109.5 ?
    C56 C57 H57C . . 109.5 ?
    H57A C57 H57C . . 109.5 ?
    H57B C57 H57C . . 109.5 ?
    C66 C61 C62 . . 118.77(12) ?
    C66 C61 C6 . . 120.88(12) ?
    C62 C61 C6 . . 120.24(12) ?
    C63 C62 C61 . . 120.72(13) ?
    C63 C62 H62 . . 119.6 ?
    C61 C62 H62 . . 119.6 ?
    C64 C63 C62 . . 120.04(13) ?
    C64 C63 H63 . . 120.0 ?
    C62 C63 H63 . . 120.0 ?
    C63 C64 C65 . . 119.74(13) ?
    C63 C64 H64 . . 120.1 ?
    C65 C64 H64 . . 120.1 ?
    C66 C65 C64 . . 120.01(13) ?
    C66 C65 H65 . . 120.0 ?
    C64 C65 H65 . . 120.0 ?
    C65 C66 C61 . . 120.73(13) ?
    C65 C66 H66 . . 119.6 ?
    C61 C66 H66 . . 119.6 ?
    C9 N1 C8 . . 103.62(10) ?
    C9 N1 C1 . . 108.17(12) ?
    C8 N1 C1 . . 116.07(10) ?
    C7 N2 C6 . . 111.07(11) ?
    C7 N2 H2A . . 108.8(11) ?
    C6 N2 H2A . . 111.1(11) ?
    C8 O2 H2 . . 109.5 ?
loop_
    _geom_torsion_atom_site_label_1
    _geom_torsion_atom_site_label_2
    _geom_torsion_atom_site_label_3
    _geom_torsion_atom_site_label_4
    _geom_torsion_site_symmetry_1
    _geom_torsion_site_symmetry_2
    _geom_torsion_site_symmetry_3
    _geom_torsion_site_symmetry_4
    _geom_torsion
    _geom_torsion_publ_flag
    N1 C1 C2 C21 . . . . 149.63(14) ?
    N1 C1 C2 C3 . . . . -24.42(17) ?
    C21 C2 C3 O1 . . . . 26.7(2) ?
    C1 C2 C3 O1 . . . . -158.71(13) ?
    C21 C2 C3 C4 . . . . -152.30(13) ?
    C1 C2 C3 C4 . . . . 22.32(17) ?
    O1 C3 C4 C5 . . . . 1.50(18) ?
    C2 C3 C4 C5 . . . . -179.52(11) ?
    O1 C3 C4 C9 . . . . 136.12(13) ?
    C2 C3 C4 C9 . . . . -44.91(15) ?
    O1 C3 C4 C7 . . . . -115.20(14) ?
    C2 C3 C4 C7 . . . . 63.77(14) ?
    C3 C4 C5 C51 . . . . 72.82(15) ?
    C9 C4 C5 C51 . . . . -55.89(19) ?
    C7 C4 C5 C51 . . . . -165.51(12) ?
    C3 C4 C5 C6 . . . . -160.01(11) ?
    C9 C4 C5 C6 . . . . 71.28(15) ?
    C7 C4 C5 C6 . . . . -38.34(12) ?
    C51 C5 C6 N2 . . . . 166.72(10) ?
    C4 C5 C6 N2 . . . . 36.46(12) ?
    C51 C5 C6 C61 . . . . -71.98(14) ?
    C4 C5 C6 C61 . . . . 157.77(10) ?
    C3 C4 C7 N2 . . . . 149.97(11) ?
    C5 C4 C7 N2 . . . . 26.21(13) ?
    C9 C4 C7 N2 . . . . -97.13(11) ?
    C3 C4 C7 C12 . . . . 25.69(15) ?
    C5 C4 C7 C12 . . . . -98.08(12) ?
    C9 C4 C7 C12 . . . . 138.59(11) ?
    C3 C4 C7 C8 . . . . -87.65(12) ?
    C5 C4 C7 C8 . . . . 148.58(10) ?
    C9 C4 C7 C8 . . . . 25.25(12) ?
    N2 C7 C8 O2 . . . . 1.91(16) ?
    C12 C7 C8 O2 . . . . 125.13(11) ?
    C4 C7 C8 O2 . . . . -112.11(12) ?
    N2 C7 C8 N1 . . . . 115.97(12) ?
    C12 C7 C8 N1 . . . . -120.81(11) ?
    C4 C7 C8 N1 . . . . 1.96(13) ?
    N2 C7 C8 C10 . . . . -121.77(12) ?
    C12 C7 C8 C10 . . . . 1.45(14) ?
    C4 C7 C8 C10 . . . . 124.21(11) ?
    C3 C4 C9 N1 . . . . 71.24(13) ?
    C5 C4 C9 N1 . . . . -156.48(12) ?
    C7 C4 C9 N1 . . . . -45.38(13) ?
    O2 C8 C10 C19 . . . . 57.4(2) ?
    N1 C8 C10 C19 . . . . -63.8(2) ?
    C7 C8 C10 C19 . . . . -179.77(16) ?
    O2 C8 C10 C11 . . . . -123.63(13) ?
    N1 C8 C10 C11 . . . . 115.22(13) ?
    C7 C8 C10 C11 . . . . -0.75(15) ?
    C19 C10 C11 C12 . . . . 178.83(14) ?
    C8 C10 C11 C12 . . . . -0.32(17) ?
    C19 C10 C11 C16 . . . . -0.4(2) ?
    C8 C10 C11 C16 . . . . -179.54(13) ?
    C10 C11 C12 C13 . . . . -179.37(14) ?
    C16 C11 C12 C13 . . . . -0.2(2) ?
    C10 C11 C12 C7 . . . . 1.34(17) ?
    C16 C11 C12 C7 . . . . -179.45(13) ?
    N2 C7 C12 C13 . . . . -54.6(2) ?
    C4 C7 C12 C13 . . . . 66.0(2) ?
    C8 C7 C12 C13 . . . . 179.16(16) ?
    N2 C7 C12 C11 . . . . 124.59(13) ?
    C4 C7 C12 C11 . . . . -114.86(13) ?
    C8 C7 C12 C11 . . . . -1.68(15) ?
    C11 C12 C13 C14 . . . . -1.5(2) ?
    C7 C12 C13 C14 . . . . 177.57(15) ?
    C12 C13 C14 C15 . . . . 1.2(2) ?
    C13 C14 C15 C16 . . . . 1.0(3) ?
    C10 C11 C16 C15 . . . . -178.67(14) ?
    C12 C11 C16 C15 . . . . 2.2(2) ?
    C10 C11 C16 C17 . . . . 1.9(2) ?
    C12 C11 C16 C17 . . . . -177.20(14) ?
    C14 C15 C16 C11 . . . . -2.5(2) ?
    C14 C15 C16 C17 . . . . 176.78(16) ?
    C11 C16 C17 C18 . . . . -1.6(2) ?
    C15 C16 C17 C18 . . . . 179.11(16) ?
    C16 C17 C18 C19 . . . . -0.3(3) ?
    C11 C10 C19 C18 . . . . -1.5(2) ?
    C8 C10 C19 C18 . . . . 177.39(15) ?
    C17 C18 C19 C10 . . . . 1.9(2) ?
    C3 C2 C21 C22 . . . . 179.94(14) ?
    C1 C2 C21 C22 . . . . 5.8(3) ?
    C2 C21 C22 C23 . . . . 41.3(2) ?
    C2 C21 C22 C27 . . . . -144.41(17) ?
    C27 C22 C23 C24 . . . . -1.9(2) ?
    C21 C22 C23 C24 . . . . 172.40(15) ?
    C22 C23 C24 C25 . . . . 2.3(3) ?
    C23 C24 C25 C26 . . . . -0.7(3) ?
    C24 C25 C26 C27 . . . . -1.4(3) ?
    C25 C26 C27 C22 . . . . 1.7(3) ?
    C25 C26 C27 C28 . . . . -176.57(17) ?
    C23 C22 C27 C26 . . . . -0.1(2) ?
    C21 C22 C27 C26 . . . . -174.49(15) ?
    C23 C22 C27 C28 . . . . 178.19(16) ?
    C21 C22 C27 C28 . . . . 3.8(2) ?
    C4 C5 C51 C52 . . . . 63.48(18) ?
    C6 C5 C51 C52 . . . . -57.98(16) ?
    C4 C5 C51 C56 . . . . -119.80(14) ?
    C6 C5 C51 C56 . . . . 118.73(14) ?
    C56 C51 C52 C53 . . . . 0.2(2) ?
    C5 C51 C52 C53 . . . . 177.00(14) ?
    C51 C52 C53 C54 . . . . 1.3(2) ?
    C52 C53 C54 C55 . . . . -1.2(2) ?
    C53 C54 C55 C56 . . . . -0.3(2) ?
    C54 C55 C56 C51 . . . . 1.8(2) ?
    C54 C55 C56 C57 . . . . -175.45(14) ?
    C52 C51 C56 C55 . . . . -1.7(2) ?
    C5 C51 C56 C55 . . . . -178.49(13) ?
    C52 C51 C56 C57 . . . . 175.45(13) ?
    C5 C51 C56 C57 . . . . -1.3(2) ?
    N2 C6 C61 C66 . . . . 33.4(2) ?
    C5 C6 C61 C66 . . . . -82.26(17) ?
    N2 C6 C61 C62 . . . . -150.62(14) ?
    C5 C6 C61 C62 . . . . 93.74(16) ?
    C66 C61 C62 C63 . . . . 0.3(2) ?
    C6 C61 C62 C63 . . . . -175.75(15) ?
    C61 C62 C63 C64 . . . . -0.2(3) ?
    C62 C63 C64 C65 . . . . 0.1(3) ?
    C63 C64 C65 C66 . . . . -0.1(3) ?
    C64 C65 C66 C61 . . . . 0.3(3) ?
    C62 C61 C66 C65 . . . . -0.4(2) ?
    C6 C61 C66 C65 . . . . 175.66(15) ?
    C4 C9 N1 C8 . . . . 48.13(13) ?
    C4 C9 N1 C1 . . . . -75.60(12) ?
    O2 C8 N1 C9 . . . . 88.49(12) ?
    C10 C8 N1 C9 . . . . -145.81(12) ?
    C7 C8 N1 C9 . . . . -30.52(13) ?
    O2 C8 N1 C1 . . . . -153.10(11) ?
    C10 C8 N1 C1 . . . . -27.41(16) ?
    C7 C8 N1 C1 . . . . 87.88(13) ?
    C2 C1 N1 C9 . . . . 52.05(14) ?
    C2 C1 N1 C8 . . . . -63.82(15) ?
    C12 C7 N2 C6 . . . . 124.29(12) ?
    C4 C7 N2 C6 . . . . -3.38(14) ?
    C8 C7 N2 C6 . . . . -116.76(13) ?
    C61 C6 N2 C7 . . . . -140.82(12) ?
    C5 C6 N2 C7 . . . . -20.68(14) ?
loop_
    _geom_hbond_atom_site_label_D
    _geom_hbond_atom_site_label_H
    _geom_hbond_atom_site_label_A
    _geom_hbond_site_symmetry_A
    _geom_hbond_distance_DH
    _geom_hbond_distance_HA
    _geom_hbond_distance_DA
    _geom_hbond_angle_DHA
    O2 H2 O1 1_545 0.82 2.02 2.7828(15) 155
    C1 H1A O2 2 0.97 2.46 3.3040(16) 145
    C57 H57B O1 . 0.96 2.59 3.3859(18) 141
    N2 H2A O2 . 0.92(2) 2.27(2) 2.8016(18) 117(2)
