# Supplementary material for: 2-Hy­droxy-5-[(E)-2-methyl­benzyl­idene]-8-(2-methyl­phen­yl)-9-phenyl-3,10-diaza­hexa­cyclo­[10.7.1.13,7.02,11.07,11.016,20]henicosa-1(20),12,14,16,18-pentaen-6-one
Source: Acta Crystallogr Sect E Struct Rep Online. 2012 Nov 17;68(Pt 12):o3375. doi: 10.1107/S160053681204648X (PMC3588971; doi:10.1107/S160053681204648X)
Supplement: Supplementary file 2 [file e-68-o3375-Isup2.hkl]

# 
# h,k,l, Fc-squared, Fo-squared, sigma(Fo-squared) and status flag 
# 
data_I
_shelx_title ' cheacpg' 
_shelx_refln_list_code          4 
_shelx_F_calc_maximum      242.78 
_exptl_crystal_F_000      1216.00 
_reflns_d_resolution_high  0.7028 
 
loop_ 
 _symmetry_equiv_pos_as_xyz 
 'x, y, z' 
 '-x, y+1/2, -z+1/2' 
 '-x, -y, -z' 
 'x, -y-1/2, z-1/2' 
 
_cell_length_a    14.0679 
_cell_length_b     7.7245 
_cell_length_c    26.9686 
_cell_angle_alpha  90.000 
_cell_angle_beta   92.596 
_cell_angle_gamma  90.000 
 
_shelx_F_squared_multiplier     1.000 
 
loop_ 
 _refln_index_h 
 _refln_index_k 
 _refln_index_l 
 _refln_F_squared_calc 
 _refln_F_squared_meas 
 _refln_F_squared_sigma 
 _refln_observed_status 
   1   0   0    33552.11    30829.82    332.74 o 
   2   0   0      718.98      719.52     10.62 o 
   3   0   0    26292.93    25406.21    240.50 o 
   4   0   0     1844.59     1731.90     24.45 o 
   5   0   0      982.60      973.95     22.73 o 
   6   0   0     6214.94     6346.88     85.21 o 
   7   0   0     1225.50     1462.17     95.61 o 
   8   0   0      267.11      267.22     13.01 o 
   9   0   0      428.47      476.46     17.20 o 
  10   0   0      387.07      409.38     18.04 o 
  11   0   0        4.21       -4.41      7.45 o 
  12   0   0     1938.14     1944.85     40.30 o 
  13   0   0      116.09      119.56     13.14 o 
  14   0   0      699.58      574.20     29.25 o 
  15   0   0      250.49      262.45     21.23 o 
  16   0   0      237.95      222.99     18.94 o 
  17   0   0       30.86       32.97     11.14 o 
  18   0   0       50.12       40.86     21.37 o 
  19   0   0      346.38      430.28     27.56 o 
   1   1   0     5346.63     5102.18     59.96 o 
   2   1   0      430.66      432.36      5.07 o 
   3   1   0     1924.81     1900.50     15.26 o 
   4   1   0     2608.17     2552.40     20.63 o 
   5   1   0     1492.19     1514.65     17.79 o 
   6   1   0        2.51       -2.60      2.60 o 
   7   1   0      421.36      393.44      9.71 o 
   8   1   0        8.63        8.03      3.73 o 
   9   1   0      412.28      386.78     11.29 o 
  10   1   0      168.13      177.69      9.60 o 
  11   1   0     1327.51     1281.12     21.71 o 
  12   1   0       82.64       79.65      8.29 o 
  13   1   0       13.62       13.01      5.67 o 
  14   1   0      737.29      669.78     19.89 o 
  15   1   0       15.32       13.30      7.03 o 
  16   1   0       26.41       19.02      7.02 o 
  17   1   0      355.12      360.14     16.85 o 
  18   1   0       10.28        6.06      6.82 o 
  19   1   0        1.36       15.97      6.83 o 
   0   2   0     7355.48     7339.16    151.63 o 
   1   2   0       19.92       11.39      3.87 o 
   2   2   0    25584.26    25808.29    282.09 o 
   3   2   0      205.12      214.22     11.38 o 
   4   2   0     2320.63     2289.34     22.10 o 
   5   2   0      153.22      145.48      4.89 o 
   6   2   0      328.40      351.89      7.35 o 
   7   2   0      670.86      676.71     10.18 o 
   8   2   0        4.97        5.12      2.85 o 
   9   2   0      708.51      765.22     30.52 o 
  10   2   0     1333.82     1248.74     19.75 o 
  11   2   0        0.07       -5.72      8.28 o 
  12   2   0       78.64       40.90      6.51 o 
  13   2   0        0.23       -3.06      4.01 o 
  14   2   0       12.21        9.70      5.52 o 
  15   2   0        2.67       17.01      7.57 o 
  16   2   0       11.61        5.19      4.96 o 
  17   2   0      371.43      347.15     13.30 o 
  18   2   0      218.55      234.37     17.85 o 
  19   2   0      105.46      134.73     17.12 o 
   1   3   0     8236.73     8530.22    129.74 o 
   2   3   0    10540.41    11048.71    133.35 o 
   3   3   0     4235.76     4458.42     64.61 o 
   4   3   0     7551.47     8228.05    106.77 o 
   5   3   0     1336.19     1499.66     33.21 o 
   6   3   0      637.15      661.34     11.31 o 
   7   3   0     2062.94     2084.90     24.11 o 
   8   3   0     1305.79     1324.67     18.40 o 
   9   3   0      431.00      442.65     12.54 o 
  10   3   0      133.42      136.64     11.65 o 
  11   3   0      304.80      309.50     18.46 o 
  12   3   0     1103.36     1067.31     19.29 o 
  13   3   0      110.54       75.41      7.43 o 
  14   3   0      147.50      104.84      9.25 o 
  15   3   0        2.72        6.41      5.52 o 
  16   3   0      213.93      220.98     13.25 o 
  17   3   0      135.95      163.15     14.49 o 
  18   3   0      115.52      138.21     16.06 o 
  19   3   0       75.41       88.02     13.00 o 
   0   4   0     2413.25     2669.59     81.06 o 
   1   4   0      882.67      846.20     28.59 o 
   2   4   0     1063.87     1147.70     37.63 o 
   3   4   0       55.50       66.41      8.92 o 
   4   4   0       98.54      129.62     12.01 o 
   5   4   0      342.91      374.18     17.45 o 
   6   4   0       62.00       66.92     10.22 o 
   7   4   0        0.13        3.43      7.92 o 
   8   4   0      877.47      871.20     37.08 o 
   9   4   0       37.82       72.06     37.21 o 
  10   4   0      543.71      570.11     34.53 o 
  11   4   0     1321.06     1250.82     32.29 o 
  12   4   0       90.21       90.19     14.31 o 
  13   4   0        0.16        5.28      8.59 o 
  14   4   0       79.45       72.43     13.99 o 
  15   4   0       70.75       61.57     12.95 o 
  16   4   0       83.78       61.65     13.73 o 
  17   4   0      169.66      211.01     21.18 o 
  18   4   0       27.58       54.86     13.28 o 
   1   5   0     1228.44     1330.38     40.83 o 
   2   5   0      176.85      184.56     15.09 o 
   3   5   0      497.62      557.29     22.01 o 
   4   5   0       43.92       34.58      8.00 o 
   5   5   0      176.00      190.63     16.75 o 
   6   5   0      816.95      842.50     29.46 o 
   7   5   0       28.87       41.33      9.86 o 
   8   5   0     3093.96     2971.97     76.10 o 
   9   5   0      344.74      331.99     29.73 o 
  10   5   0     1344.85     1211.73     48.63 o 
  11   5   0      585.19      601.34     37.71 o 
  12   5   0       82.30       45.85     15.39 o 
  13   5   0      229.59      224.55     29.11 o 
  14   5   0      139.79       88.76     20.51 o 
  15   5   0      396.26      402.93     40.08 o 
  16   5   0      326.95      298.35     35.85 o 
  17   5   0        6.47       23.34     16.79 o 
   0   6   0      368.59      375.02     32.79 o 
   1   6   0      514.55      521.19     27.12 o 
   2   6   0      128.34      131.28     14.28 o 
   3   6   0      451.07      437.63     37.09 o 
   4   6   0       83.70       74.52     11.80 o 
   5   6   0      219.33      232.92     19.96 o 
   6   6   0        8.16       11.42      9.69 o 
   7   6   0       58.32       39.11      9.81 o 
   8   6   0      373.16      419.37     34.32 o 
   9   6   0      715.45      675.51     39.89 o 
  10   6   0      324.73      299.97     30.54 o 
  11   6   0      116.55       86.92     19.91 o 
  12   6   0      472.12      389.74     74.03 o 
  13   6   0      636.18      646.41     48.34 o 
  14   6   0      302.95      352.77     38.27 o 
  15   6   0       77.92       93.47     31.44 o 
  16   6   0       77.21      121.56     45.94 o 
   1   7   0     1815.46     1980.59     60.70 o 
   2   7   0      245.67      221.73     19.99 o 
   3   7   0      350.49      353.53     25.27 o 
   4   7   0       12.85       11.48      7.10 o 
   5   7   0      332.33      328.92     25.14 o 
   6   7   0       15.76        6.70     16.44 o 
   7   7   0       17.87       26.45      9.73 o 
   8   7   0      985.61     1069.35     62.73 o 
   9   7   0      635.11      610.41     40.18 o 
  10   7   0      221.52      190.57     27.40 o 
  11   7   0        6.79       18.97     14.28 o 
  12   7   0       75.84       50.22     17.90 o 
  13   7   0        2.98       10.08     17.25 o 
  14   7   0       58.05       58.63     35.28 o 
  15   7   0      123.36       89.48     41.15 o 
   0   8   0     1579.76     1552.43     80.46 o 
   1   8   0        4.10        5.03      8.38 o 
   2   8   0        2.41       -0.06      7.53 o 
   3   8   0        0.04        6.97      7.69 o 
   4   8   0       27.83       19.55      9.62 o 
   5   8   0       81.89       87.03     21.33 o 
   6   8   0       88.25       53.53     13.06 o 
   7   8   0      109.92      154.05     19.49 o 
   8   8   0      617.90      674.88     50.50 o 
   9   8   0        2.75        6.32     13.65 o 
  10   8   0      402.59      445.19     41.45 o 
  11   8   0      555.59      581.18     48.34 o 
  12   8   0        1.28      -23.18     26.80 o 
  13   8   0       12.47       65.24     38.14 o 
   1   9   0      659.56      727.23     34.57 o 
   2   9   0      247.01      264.17     25.81 o 
   3   9   0        1.99       18.43     11.18 o 
   4   9   0      175.58      161.05     21.29 o 
   5   9   0      385.66      385.34     30.84 o 
   6   9   0      128.53      174.63     22.06 o 
   7   9   0        4.27       -6.13     10.51 o 
   8   9   0        9.71       19.23     16.63 o 
   9   9   0        0.39       -6.47     13.77 o 
  10   9   0       10.55      -19.68     24.62 o 
  11   9   0      189.40      209.05     48.17 o 
   0  10   0     2100.13     2100.07     76.60 o 
   1  10   0       23.03        4.56     10.08 o 
   2  10   0      310.40      338.72     30.31 o 
   3  10   0        8.06       -3.96     10.30 o 
   4  10   0      234.96      283.81     29.41 o 
   5  10   0        0.00       -4.04     12.23 o 
   6  10   0        2.23       -0.87     12.33 o 
   7  10   0       15.98        5.61     14.18 o 
   8  10   0        0.01        8.11     27.57 o 
 -19   1   1       16.40       19.08      5.67 o 
 -18   1   1        1.40        6.81      6.03 o 
 -17   1   1        0.19        0.87      6.68 o 
 -16   1   1      132.62      128.01     10.64 o 
 -15   1   1       14.02        9.67      6.94 o 
 -14   1   1        0.23       -1.48      5.29 o 
 -13   1   1       47.47       18.71      6.23 o 
 -12   1   1     1692.20     1541.08     24.97 o 
 -11   1   1      155.37      153.29      9.61 o 
 -10   1   1      129.70      110.43      8.02 o 
  -9   1   1      914.12      939.32     16.58 o 
  -8   1   1      762.87      730.22     13.72 o 
  -7   1   1      851.26      984.04     15.00 o 
  -6   1   1     2312.67     2351.47     23.78 o 
  -5   1   1      537.46      571.39      9.25 o 
  -4   1   1     2888.23     2950.75     24.36 o 
  -3   1   1       53.74       61.41      2.37 o 
  -2   1   1     1246.08     1143.66     19.13 o 
  -1   1   1      557.25      538.41     10.74 o 
   0   1   1      841.88      844.38     16.66 o 
   1   1   1     1357.16     1273.55     22.86 o 
   2   1   1     3659.51     3573.20     26.07 o 
   3   1   1     8313.82     8260.78     53.39 o 
   4   1   1     1921.20     1870.19     16.49 o 
   5   1   1      195.01      202.95      6.85 o 
   6   1   1     2098.44     2129.19     23.70 o 
   7   1   1      231.83      200.60      9.52 o 
   8   1   1      289.48      327.70     11.96 o 
   9   1   1        1.86        8.38      3.95 o 
  10   1   1      267.58      242.41     12.21 o 
  11   1   1       69.71       63.31      7.22 o 
  12   1   1     2356.79     2020.45     28.80 o 
  13   1   1        0.57        5.50      5.57 o 
  14   1   1       93.68       89.49      8.83 o 
  15   1   1        0.64       -5.61      5.61 o 
  16   1   1        3.36       20.89      7.04 o 
  17   1   1        7.20       17.48      7.09 o 
  18   1   1        3.18       19.64      6.39 o 
  19   1   1      278.53      320.69     14.57 o 
 -19   2   1        3.55       23.90      6.97 o 
 -18   2   1       34.09       43.23     10.03 o 
 -17   2   1        3.01        9.16      6.66 o 
 -16   2   1      663.28      678.66     22.07 o 
 -15   2   1       16.65       10.81      6.02 o 
 -14   2   1      317.58      290.03     13.33 o 
 -13   2   1        0.02       -3.82      3.82 o 
 -12   2   1     1508.93     1424.82     20.96 o 
 -11   2   1      725.74      588.85     13.33 o 
 -10   2   1       12.63        9.37      4.05 o 
  -9   2   1      968.63      873.49     12.36 o 
  -8   2   1       41.58       65.41      3.67 o 
  -7   2   1     1351.20     1415.68     13.11 o 
  -6   2   1       44.87       49.93      3.68 o 
  -5   2   1      430.59      413.99      7.41 o 
  -4   2   1     2471.30     2477.17     25.03 o 
  -3   2   1     3330.00     3432.17     39.05 o 
  -2   2   1     6037.69     5999.36     75.26 o 
  -1   2   1     4722.75     4501.64     71.15 o 
   0   2   1    31048.81    31703.76    418.14 o 
   1   2   1     7600.07     7472.50    109.24 o 
   2   2   1     1988.47     2047.15     32.80 o 
   3   2   1     1926.43     2070.11     34.29 o 
   4   2   1      120.87      142.63      4.08 o 
   5   2   1      297.26      284.13      7.46 o 
   6   2   1      180.84      275.31      6.25 o 
   7   2   1     2047.78     2333.20     20.69 o 
   8   2   1      433.12      470.74      9.41 o 
   9   2   1      887.30      860.21     17.49 o 
  10   2   1        7.72        0.62      5.51 o 
  11   2   1     2346.17     2246.82     29.02 o 
  12   2   1      527.75      463.02     13.98 o 
  13   2   1     1999.79     1721.09     26.53 o 
  14   2   1      218.74      197.35     11.32 o 
  15   2   1        6.20       13.05      5.01 o 
  16   2   1     1004.41      973.61     19.97 o 
  17   2   1       95.46       81.48     10.28 o 
  18   2   1      133.95      157.77     12.52 o 
  19   2   1      124.89      145.83     11.67 o 
 -19   3   1     1003.60     1044.19     27.14 o 
 -18   3   1        2.88        9.32      8.08 o 
 -17   3   1      254.50      277.32     19.55 o 
 -16   3   1       24.32       29.95      8.72 o 
 -15   3   1      195.90      179.50     14.11 o 
 -14   3   1       14.57       31.15      6.49 o 
 -13   3   1        0.26        6.49      5.11 o 
 -12   3   1     1243.80     1115.20     19.80 o 
 -11   3   1     4798.56     4588.83     52.50 o 
 -10   3   1        0.32       -2.69      5.28 o 
  -9   3   1       65.69       81.43      6.44 o 
  -8   3   1      227.79      246.61     10.63 o 
  -7   3   1      229.63      258.61      8.48 o 
  -6   3   1       18.81       26.69      4.25 o 
  -5   3   1        7.14        2.16      4.25 o 
  -4   3   1      469.18      492.38     17.25 o 
  -3   3   1      551.81      580.53     24.42 o 
  -2   3   1     2271.63     2227.32     43.74 o 
  -1   3   1     1045.58     1043.10     28.36 o 
   0   3   1     8815.33     9280.82    139.16 o 
   1   3   1      804.90      798.73     47.99 o 
   2   3   1     3226.66     3464.72     52.55 o 
   3   3   1      158.01      222.03     14.01 o 
   4   3   1       31.04       31.66      5.92 o 
   5   3   1     1535.16     1715.73     27.07 o 
   6   3   1       65.51       55.57      7.51 o 
   7   3   1        3.77        7.22      3.16 o 
   8   3   1      717.48      820.96     26.48 o 
   9   3   1       85.96       78.18      7.18 o 
  10   3   1      377.75      372.95     13.79 o 
  11   3   1      235.41      236.31     12.37 o 
  12   3   1       64.07       69.14      6.67 o 
  13   3   1     3056.93     3032.60     40.24 o 
  14   3   1      265.15      269.52     18.73 o 
  15   3   1        1.20       18.56      7.54 o 
  16   3   1        5.97        3.87      7.88 o 
  17   3   1        8.04       17.94      8.88 o 
  18   3   1        6.92       20.23     14.48 o 
  19   3   1        4.88       21.13      9.89 o 
 -18   4   1      216.77      315.85     25.84 o 
 -17   4   1       97.69       91.47     15.87 o 
 -16   4   1        1.83        2.72      9.73 o 
 -15   4   1      172.49      150.45     17.91 o 
 -14   4   1      353.18      337.47     24.71 o 
 -13   4   1      119.63      104.55     14.41 o 
 -12   4   1       27.63       39.57     10.37 o 
 -11   4   1      377.78      344.20     18.93 o 
 -10   4   1     1279.34     1196.13     30.06 o 
  -9   4   1     1502.76     1431.87     50.49 o 
  -8   4   1      281.16      234.83     23.16 o 
  -7   4   1     1058.94     1064.71     64.00 o 
  -6   4   1      230.48      250.99     17.62 o 
  -5   4   1      314.14      340.22     20.27 o 
  -4   4   1      830.80      849.64     32.53 o 
  -3   4   1     1570.44     1729.22     36.85 o 
  -2   4   1     5521.24     5872.46     83.54 o 
  -1   4   1     4542.16     4844.16     87.48 o 
   0   4   1       11.15       21.81      6.92 o 
   1   4   1     1607.71     1685.47     42.50 o 
   2   4   1      658.39      646.32     24.66 o 
   3   4   1      429.40      571.05     25.11 o 
   4   4   1     3568.36     3892.78     63.80 o 
   5   4   1     2183.49     2359.37     47.04 o 
   6   4   1      875.12      989.16     29.40 o 
   7   4   1      108.00      145.79     41.20 o 
   8   4   1      242.91      268.73     24.35 o 
   9   4   1      151.17      179.79     24.84 o 
  10   4   1       71.08       62.24     11.82 o 
  11   4   1      162.14      180.41     14.22 o 
  12   4   1       41.87       27.31      9.58 o 
  13   4   1      539.55      516.36     24.06 o 
  14   4   1        2.34       11.67     12.34 o 
  15   4   1       79.56       52.11     12.00 o 
  16   4   1      208.16      237.78     21.52 o 
  17   4   1        1.10       13.62     13.38 o 
  18   4   1       12.10       55.51     12.92 o 
 -17   5   1        2.37        9.91     20.46 o 
 -16   5   1      110.22      125.13     25.48 o 
 -15   5   1       38.81       40.89     34.70 o 
 -14   5   1       91.36       91.14     19.74 o 
 -13   5   1       86.61       90.19     19.72 o 
 -12   5   1       78.37       69.30     18.27 o 
 -11   5   1      105.70      154.88     23.02 o 
 -10   5   1       49.47       38.90     14.14 o 
  -9   5   1      808.89      794.56     38.92 o 
  -8   5   1      255.45      242.06     25.06 o 
  -7   5   1      104.87      138.22     46.01 o 
  -6   5   1     1387.31     1461.91     39.52 o 
  -5   5   1       64.90       60.16     10.26 o 
  -4   5   1      279.97      247.20     18.30 o 
  -3   5   1      245.86      246.77     22.92 o 
  -2   5   1      610.94      665.60     23.63 o 
  -1   5   1     1049.35     1107.47     40.61 o 
   0   5   1      105.48       95.51     12.92 o 
   1   5   1       46.71       49.49     11.05 o 
   2   5   1      276.14      311.08     16.70 o 
   3   5   1      112.17      136.62     13.25 o 
   4   5   1       47.40       45.32      8.52 o 
   5   5   1       36.82       24.25      7.41 o 
   6   5   1      276.65      263.62     19.61 o 
   7   5   1       75.83       85.46     16.89 o 
   8   5   1       76.44       67.85     18.27 o 
   9   5   1      647.78      610.39     33.56 o 
  10   5   1       45.51       37.86     25.14 o 
  11   5   1      280.50      273.99     28.65 o 
  12   5   1     1095.92     1011.35     47.09 o 
  13   5   1      161.03      169.06     25.01 o 
  14   5   1        0.11       14.39     13.21 o 
  15   5   1      337.56      311.42     62.11 o 
  16   5   1        3.45       41.24     17.68 o 
  17   5   1       98.94      120.69     41.70 o 
 -16   6   1      113.91      144.78     28.24 o 
 -15   6   1       42.01       51.17     18.82 o 
 -14   6   1       79.32       63.24     19.06 o 
 -13   6   1       65.88       37.12     15.97 o 
 -12   6   1      370.90      366.91     35.76 o 
 -11   6   1      135.78      108.14     39.63 o 
 -10   6   1      215.37      184.42     25.22 o 
  -9   6   1       12.34        1.23     10.54 o 
  -8   6   1      514.47      470.84     32.81 o 
  -7   6   1      174.28      210.74     20.44 o 
  -6   6   1       35.14       13.79      8.00 o 
  -5   6   1     2519.10     2526.86     56.47 o 
  -4   6   1      471.26      500.53     47.14 o 
  -3   6   1        0.04       -0.73      5.40 o 
  -2   6   1      492.09      486.12     23.12 o 
  -1   6   1      578.82      550.90     27.96 o 
   0   6   1       16.21       26.06      8.28 o 
   1   6   1     2014.79     2067.54     57.39 o 
   2   6   1      161.27      181.14     21.38 o 
   3   6   1       77.42       73.16     11.78 o 
   4   6   1      560.85      587.64     26.66 o 
   5   6   1      338.36      349.23     22.04 o 
   6   6   1      801.63      804.49     31.30 o 
   7   6   1      744.44      753.81     30.58 o 
   8   6   1     2095.63     1981.82     62.72 o 
   9   6   1      550.14      561.67     40.43 o 
  10   6   1       23.83       39.51     13.83 o 
  11   6   1       39.71       41.39     15.23 o 
  12   6   1      139.94      157.41     24.45 o 
  13   6   1        2.93       14.22     11.94 o 
  14   6   1       44.30       44.05     19.08 o 
  15   6   1      185.45      195.88     29.60 o 
  16   6   1       23.60      -12.56     24.77 o 
 -15   7   1      142.94      143.88     45.59 o 
 -14   7   1        0.42       -8.38     27.61 o 
 -13   7   1       15.07       21.27     16.64 o 
 -12   7   1      287.44      273.31     33.49 o 
 -11   7   1      367.46      369.29     37.12 o 
 -10   7   1       34.63       25.42     14.63 o 
  -9   7   1       80.73       75.40     20.50 o 
  -8   7   1       30.66       12.21     12.91 o 
  -7   7   1      244.51      310.37     40.60 o 
  -6   7   1      447.91      483.54     28.56 o 
  -5   7   1       85.68       50.93     13.75 o 
  -4   7   1       14.72       13.24      8.46 o 
  -3   7   1      136.60      162.55     17.45 o 
  -2   7   1        0.07        8.81      7.16 o 
  -1   7   1      765.92      782.55     30.84 o 
   0   7   1     1554.94     1592.80     53.60 o 
   1   7   1      168.01      132.66     18.72 o 
   2   7   1      264.31      271.24     30.66 o 
   3   7   1      135.54      132.53     16.26 o 
   4   7   1      248.49      247.79     21.48 o 
   5   7   1        3.61        7.93      7.20 o 
   6   7   1       63.49       83.15     14.09 o 
   7   7   1        0.72       -2.00      7.19 o 
   8   7   1      310.33      324.37     26.32 o 
   9   7   1       63.14       68.47     18.38 o 
  10   7   1      102.55       97.49     20.78 o 
  11   7   1        2.57        3.34     11.88 o 
  12   7   1      159.05      154.82     26.10 o 
  13   7   1       59.47       69.04     21.63 o 
  14   7   1       99.37       86.52     39.40 o 
  15   7   1        8.04       -0.40     32.29 o 
 -13   8   1       99.02       90.58     38.76 o 
 -12   8   1      216.79      213.60     32.17 o 
 -11   8   1       78.22       71.67     25.82 o 
 -10   8   1        3.83       -9.17     12.38 o 
  -9   8   1      457.77      405.44     38.99 o 
  -8   8   1        6.42       12.67     12.78 o 
  -7   8   1        0.00        8.57      9.33 o 
  -6   8   1        9.87        8.78      9.39 o 
  -5   8   1       65.56       78.96     14.73 o 
  -4   8   1       81.63       99.34     16.43 o 
  -3   8   1        9.69        3.46      7.99 o 
  -2   8   1      256.57      244.82     22.50 o 
  -1   8   1       18.20       34.08     11.35 o 
   0   8   1      411.95      444.39     56.89 o 
   1   8   1       12.13       13.18      9.02 o 
   2   8   1       49.27       68.19     13.54 o 
   3   8   1      482.18      492.93     28.05 o 
   4   8   1       86.91      118.88     17.11 o 
   5   8   1      225.27      209.02     22.90 o 
   6   8   1       42.20       29.01     11.84 o 
   7   8   1      226.70      247.16     24.36 o 
   8   8   1      258.54      301.55     27.36 o 
   9   8   1       21.45       11.11     13.34 o 
  10   8   1       72.90       20.77     16.71 o 
  11   8   1      659.52      497.75     66.97 o 
  12   8   1      116.62       99.93     39.91 o 
  13   8   1       90.88       31.02     31.59 o 
 -11   9   1      538.86      593.25     75.36 o 
 -10   9   1       79.13      123.17     25.91 o 
  -9   9   1        0.58       -1.26     13.89 o 
  -8   9   1        8.74       -8.20     31.65 o 
  -7   9   1      142.22      152.24     21.71 o 
  -6   9   1      237.41      250.34     26.14 o 
  -5   9   1       62.97       71.25     16.16 o 
  -4   9   1      148.20      164.00     22.33 o 
  -3   9   1       81.83       85.72     16.44 o 
  -2   9   1      231.17      236.58     24.43 o 
  -1   9   1      307.80      277.83     25.84 o 
   0   9   1       47.54       67.81     12.60 o 
   1   9   1      368.07      394.92     30.60 o 
   2   9   1      391.26      368.86     29.78 o 
   3   9   1       79.64       79.51     15.57 o 
   4   9   1        0.45        2.53     10.33 o 
   5   9   1       23.40       10.29     10.50 o 
   6   9   1      120.99      107.74     18.08 o 
   7   9   1        0.16        3.74     11.16 o 
   8   9   1        1.07       -6.71     10.35 o 
   9   9   1       80.58       25.00     29.38 o 
  10   9   1      302.32      262.56     54.93 o 
  11   9   1      652.32      777.47     86.86 o 
  -8  10   1        0.04      -10.32     23.58 o 
  -7  10   1       43.67       44.77     16.35 o 
  -6  10   1       44.69       27.75     14.70 o 
  -5  10   1      220.19      233.48     26.40 o 
  -4  10   1       42.66       47.34     15.56 o 
  -3  10   1        5.11       -9.95      9.95 o 
  -2  10   1       22.03       17.02     12.61 o 
  -1  10   1        7.69        2.92      9.57 o 
   0  10   1       72.08       43.83     14.68 o 
   1  10   1        1.04       21.61     19.26 o 
   2  10   1      614.22      669.10     39.23 o 
   3  10   1       35.32       29.96     13.85 o 
   4  10   1      509.71      541.64     38.05 o 
   5  10   1      906.20      973.49     43.73 o 
   6  10   1       23.15       18.76     28.56 o 
   7  10   1      165.96      168.77     35.79 o 
   8  10   1      131.86      182.76     44.67 o 
 -20   0   2     1146.90     1356.48     94.34 o 
 -19   0   2      492.23      584.74     29.72 o 
 -18   0   2      146.54      141.51     17.59 o 
 -17   0   2       15.90        5.35      7.93 o 
 -16   0   2      186.78      186.82     17.66 o 
 -15   0   2        0.00       -4.96      8.97 o 
 -14   0   2      215.24      220.44     17.54 o 
 -13   0   2      213.57      151.75     14.54 o 
 -12   0   2      402.06      373.44     20.06 o 
 -11   0   2     4068.02     3765.98     67.90 o 
 -10   0   2      578.29      467.20     21.15 o 
  -9   0   2        6.89       24.26      7.28 o 
  -8   0   2      427.73      449.04     15.93 o 
  -7   0   2     7826.90     8201.73     90.77 o 
  -6   0   2     1275.12     1785.76     80.11 o 
  -5   0   2       12.68       14.88      4.68 o 
  -4   0   2    17279.32    16460.68    158.11 o 
  -3   0   2     4800.29     4741.45     50.24 o 
  -2   0   2      478.90      432.74      8.13 o 
  -1   0   2      419.78      432.27      5.61 o 
   0   0   2     3856.89     2709.90     53.28 o 
   1   0   2      645.55      649.85      8.54 o 
   2   0   2      432.28      420.37      7.93 o 
   3   0   2    13684.60    13541.96    129.06 o 
   4   0   2     3723.71     3570.00     41.50 o 
   5   0   2       28.15        9.67      5.02 o 
   6   0   2      552.73      448.08     15.25 o 
   7   0   2     5675.34     6021.43     70.45 o 
   8   0   2      278.59      241.89     15.76 o 
   9   0   2     1570.16     1411.14     29.19 o 
  10   0   2      521.77      492.23     18.97 o 
  11   0   2     1501.91     1557.02     34.41 o 
  12   0   2        0.03       -7.96      7.96 o 
  13   0   2      303.89      269.48     23.99 o 
  14   0   2        0.48       -0.27      8.58 o 
  15   0   2       14.88        8.90      9.71 o 
  16   0   2        0.07       -2.81      8.60 o 
  17   0   2      686.27      757.27     30.00 o 
  18   0   2      706.59      714.19     59.27 o 
  19   0   2      201.05      256.15     21.14 o 
 -19   1   2       15.49        8.85      5.78 o 
 -18   1   2       67.77       53.65      7.69 o 
 -17   1   2      134.52      148.53     10.33 o 
 -16   1   2       93.98      108.40      9.47 o 
 -15   1   2      305.16      313.75     14.98 o 
 -14   1   2       42.97       50.09      7.62 o 
 -13   1   2      718.82      647.89     19.20 o 
 -12   1   2     2203.69     2038.51     29.06 o 
 -11   1   2      100.98       93.58      8.23 o 
 -10   1   2        8.12       12.74      5.19 o 
  -9   1   2        3.35       -2.90      3.79 o 
  -8   1   2      640.19      722.31     16.47 o 
  -7   1   2     3275.28     3610.78     33.78 o 
  -6   1   2     4809.20     4964.78     41.26 o 
  -5   1   2      194.59      204.95      5.73 o 
  -4   1   2       57.09       65.54      3.11 o 
  -3   1   2     7382.18     7264.13     44.27 o 
  -2   1   2    26223.47    25471.78    259.44 o 
  -1   1   2     3586.49     3460.67     32.24 o 
   0   1   2    19351.29    18862.39    177.83 o 
   1   1   2     4645.45     4527.30     39.27 o 
   2   1   2        0.00       -1.31      1.31 o 
   3   1   2       84.78       81.55      3.49 o 
   4   1   2     1426.76     1432.58     14.94 o 
   5   1   2      627.76      628.61     10.10 o 
   6   1   2     2288.84     2345.78     27.39 o 
   7   1   2       40.52       44.03      4.97 o 
   8   1   2      661.85      678.36     14.21 o 
   9   1   2     1041.70     1096.47     20.61 o 
  10   1   2      192.78      179.53     10.22 o 
  11   1   2        2.31        1.80      3.87 o 
  12   1   2     1516.01     1340.23     22.89 o 
  13   1   2       62.49       59.53      7.55 o 
  14   1   2      179.31      173.99     12.75 o 
  15   1   2       18.76       20.97      6.99 o 
  16   1   2       51.13       52.89      8.36 o 
  17   1   2      172.08      148.65     13.80 o 
  18   1   2       27.37       30.73      8.74 o 
  19   1   2       31.80       32.11      7.52 o 
 -19   2   2      207.27      234.35     14.50 o 
 -18   2   2      896.95      925.24     23.92 o 
 -17   2   2      332.00      351.90     17.11 o 
 -16   2   2      135.44      109.64      8.52 o 
 -15   2   2       52.29       49.44     10.60 o 
 -14   2   2      190.35      192.12     10.14 o 
 -13   2   2     1303.33     1181.67     19.18 o 
 -12   2   2       52.68       51.04      5.60 o 
 -11   2   2       25.50       24.88      6.06 o 
 -10   2   2        4.92       11.28      3.68 o 
  -9   2   2      246.10      223.24      6.69 o 
  -8   2   2     1149.69     1234.63     14.98 o 
  -7   2   2      561.79      573.81      9.95 o 
  -6   2   2     2701.64     2957.23     31.81 o 
  -5   2   2      152.31      188.66      6.18 o 
  -4   2   2     1681.20     1865.17     23.86 o 
  -3   2   2     3473.70     3752.79     34.39 o 
  -2   2   2      736.24      806.23     18.46 o 
  -1   2   2    31374.83    31459.39    339.38 o 
   0   2   2      956.88      976.57     31.30 o 
   1   2   2    15620.59    15619.00    213.35 o 
   2   2   2     2088.58     1963.33     31.65 o 
   3   2   2      903.68      850.23     14.48 o 
   4   2   2      252.78      231.11      5.12 o 
   5   2   2     1311.94     1398.11     14.45 o 
   6   2   2      810.96      783.27     11.37 o 
   7   2   2     5374.00     5493.63     45.18 o 
   8   2   2      422.78      490.77      9.72 o 
   9   2   2        0.45       -4.48      4.48 o 
  10   2   2       87.18       85.23      7.05 o 
  11   2   2       41.40       28.22      6.52 o 
  12   2   2        6.23        3.38      5.30 o 
  13   2   2      341.82      372.17     13.84 o 
  14   2   2       57.89       61.77      7.37 o 
  15   2   2      183.90      212.67     12.15 o 
  16   2   2        1.09        9.37      5.04 o 
  17   2   2       60.45       54.62      6.87 o 
  18   2   2        0.93        8.75      6.92 o 
  19   2   2        0.00        6.70      7.24 o 
 -19   3   2      253.29      274.63     16.98 o 
 -18   3   2        0.52       21.39      7.92 o 
 -17   3   2        5.94       10.89     10.34 o 
 -16   3   2      229.04      226.07     20.86 o 
 -15   3   2      204.28      197.18     13.95 o 
 -14   3   2        0.62       19.90     10.75 o 
 -13   3   2      999.33      928.68     22.54 o 
 -12   3   2      321.27      301.00     11.60 o 
 -11   3   2      264.88      286.13     14.61 o 
 -10   3   2      534.74      488.43     17.57 o 
  -9   3   2      338.14      335.34     10.63 o 
  -8   3   2      168.78      208.98     18.04 o 
  -7   3   2      576.66      592.23     12.01 o 
  -6   3   2      842.19      870.02     14.09 o 
  -5   3   2        3.48        0.82      2.94 o 
  -4   3   2      360.58      406.65     28.20 o 
  -3   3   2      892.49      963.71     23.82 o 
  -2   3   2        0.69       -2.83      2.83 o 
  -1   3   2     1367.90     1519.47     72.88 o 
   0   3   2     2409.34     2397.70     48.07 o 
   1   3   2        0.13       -1.40      2.79 o 
   2   3   2       20.02       34.45      6.98 o 
   3   3   2       12.32        1.59      3.59 o 
   4   3   2      242.57      257.38     19.56 o 
   5   3   2      126.80      149.11     11.19 o 
   6   3   2     1058.49     1093.43     17.95 o 
   7   3   2        2.70        0.23      2.59 o 
   8   3   2       74.72       77.14      5.57 o 
   9   3   2        1.55       -1.92      3.96 o 
  10   3   2      155.66      140.48     10.11 o 
  11   3   2       23.41       25.64      6.96 o 
  12   3   2      401.61      367.14     12.17 o 
  13   3   2      920.30      920.35     20.16 o 
  14   3   2      264.63      290.26     13.14 o 
  15   3   2      316.45      342.29     14.07 o 
  16   3   2        5.51        9.24      8.30 o 
  17   3   2       30.83       33.63      9.87 o 
  18   3   2      248.22      211.68     19.56 o 
  19   3   2       19.27       39.19      9.12 o 
 -18   4   2      115.36      140.42     37.49 o 
 -17   4   2        1.13       14.15     11.79 o 
 -16   4   2        0.24       11.65     10.79 o 
 -15   4   2      126.79       99.18     22.60 o 
 -14   4   2      334.16      274.88     23.25 o 
 -13   4   2       51.01       16.05     10.35 o 
 -12   4   2        0.62        0.51      7.93 o 
 -11   4   2      101.23       73.78     12.55 o 
 -10   4   2      173.43      206.52     15.41 o 
  -9   4   2      800.77      736.53     45.43 o 
  -8   4   2      204.39      180.31     21.01 o 
  -7   4   2       38.14       26.72     10.44 o 
  -6   4   2       17.65       17.61     16.20 o 
  -5   4   2      117.92      181.11     14.75 o 
  -4   4   2      575.14      633.56     22.23 o 
  -3   4   2     1456.89     1573.25     34.79 o 
  -2   4   2       53.52       71.77     16.00 o 
  -1   4   2     1625.33     1805.53     44.54 o 
   0   4   2      166.98      194.86     15.97 o 
   1   4   2    11828.59    12874.05    192.66 o 
   2   4   2      164.90      176.67     16.51 o 
   3   4   2       83.70       97.05     10.06 o 
   4   4   2     3493.96     3469.62     61.03 o 
   5   4   2     1207.38     1262.54     32.49 o 
   6   4   2        6.66       -4.87     10.41 o 
   7   4   2      244.58      249.93     18.14 o 
   8   4   2      250.12      207.56     21.69 o 
   9   4   2      111.06      108.65     18.09 o 
  10   4   2      611.10      642.44     34.53 o 
  11   4   2      113.54      141.90     23.87 o 
  12   4   2      257.05      294.94     26.78 o 
  13   4   2      600.91      580.67     32.50 o 
  14   4   2       23.90       33.57     10.00 o 
  15   4   2      133.94      111.39     15.45 o 
  16   4   2       19.42       21.62     11.07 o 
  17   4   2       57.16       74.10     15.15 o 
  18   4   2      144.13      152.90     21.46 o 
 -17   5   2       13.50       21.88     23.19 o 
 -16   5   2       55.43       78.78     21.08 o 
 -15   5   2      392.16      434.47     64.27 o 
 -14   5   2       16.02       21.96     14.77 o 
 -13   5   2     1044.29     1128.69     82.55 o 
 -12   5   2        0.18       13.30     12.33 o 
 -11   5   2      767.79      716.17     39.21 o 
 -10   5   2        5.01       16.29      9.96 o 
  -9   5   2      450.04      490.69     32.47 o 
  -8   5   2      147.94      161.99     27.21 o 
  -7   5   2      124.72      115.43     54.22 o 
  -6   5   2      231.75      206.93     30.15 o 
  -5   5   2        2.95       13.49      7.01 o 
  -4   5   2       12.17       14.55     15.59 o 
  -3   5   2       94.95       85.06     12.60 o 
  -2   5   2       26.64       30.72      7.51 o 
  -1   5   2     2946.97     3120.23     68.95 o 
   0   5   2     5585.82     5918.93    110.89 o 
   1   5   2     1449.48     1426.94     42.36 o 
   2   5   2      977.86     1157.67     37.55 o 
   3   5   2      277.97      280.76     17.22 o 
   4   5   2        2.40       12.28     10.02 o 
   5   5   2      186.98      185.01     16.15 o 
   6   5   2       77.58       65.60     10.68 o 
   7   5   2       87.72       73.80     12.24 o 
   8   5   2     1998.82     1927.19     58.43 o 
   9   5   2       52.22       32.44     11.21 o 
  10   5   2        5.95       16.66     10.36 o 
  11   5   2        2.87       -1.49      8.94 o 
  12   5   2      348.48      397.93     35.51 o 
  13   5   2       63.85       43.77     20.73 o 
  14   5   2      226.65      266.58     89.84 o 
  15   5   2      214.44      206.58     78.78 o 
  16   5   2      577.69      619.94     77.76 o 
  17   5   2       93.47       96.66     40.43 o 
 -16   6   2       10.70       30.52     14.24 o 
 -15   6   2       30.68       44.93     16.81 o 
 -14   6   2        1.50       11.87     22.62 o 
 -13   6   2      180.02      165.90     64.56 o 
 -12   6   2       52.54       41.04     15.89 o 
 -11   6   2        5.15       -6.61      8.89 o 
 -10   6   2      462.10      407.83     36.07 o 
  -9   6   2      408.22      474.21     33.57 o 
  -8   6   2      107.67      120.52     19.86 o 
  -7   6   2      279.38      258.60     21.75 o 
  -6   6   2        8.02       -4.05     10.51 o 
  -5   6   2       71.41       69.28     12.48 o 
  -4   6   2       12.63        4.51      7.01 o 
  -3   6   2       30.03       33.20      9.62 o 
  -2   6   2      780.25      851.27     29.81 o 
  -1   6   2      179.58      165.44     15.65 o 
   0   6   2        1.05        9.60      7.26 o 
   1   6   2     1619.15     1686.94     50.88 o 
   2   6   2      924.62      983.94     31.84 o 
   3   6   2       59.27      110.58     13.32 o 
   4   6   2        0.19        4.38      5.93 o 
   5   6   2      528.17      441.17     27.62 o 
   6   6   2       68.94       58.60     17.30 o 
   7   6   2      262.64      200.65     19.32 o 
   8   6   2       23.93       62.25     19.41 o 
   9   6   2       44.27       60.18     15.40 o 
  10   6   2      183.90      185.84     24.54 o 
  11   6   2        9.79       15.45     12.15 o 
  12   6   2        7.59       11.21     12.75 o 
  13   6   2        0.00      -10.40     33.51 o 
  14   6   2       41.22       24.65     13.58 o 
  15   6   2       71.45       36.66     36.72 o 
  16   6   2       57.05       56.37     36.41 o 
 -15   7   2      392.26      383.04     42.95 o 
 -14   7   2       85.52       89.31     23.26 o 
 -13   7   2      205.21      212.35     31.89 o 
 -12   7   2      492.00      510.46     78.41 o 
 -11   7   2       71.85       76.38     20.61 o 
 -10   7   2      144.39      161.22     26.08 o 
  -9   7   2       14.11       18.44     12.31 o 
  -8   7   2       26.05       21.77     14.99 o 
  -7   7   2      205.95      191.47     25.99 o 
  -6   7   2       54.96       44.65     11.56 o 
  -5   7   2       44.55       31.83     10.36 o 
  -4   7   2       32.90       41.17     12.31 o 
  -3   7   2       11.02       17.33      9.01 o 
  -2   7   2     2048.11     2118.38     52.07 o 
  -1   7   2      484.32      478.86     23.90 o 
   0   7   2     1551.77     1438.13     50.55 o 
   1   7   2      200.78      243.82     24.65 o 
   2   7   2     1979.37     2080.77     51.78 o 
   3   7   2     1074.19     1132.54     41.75 o 
   4   7   2      185.79      155.20     17.89 o 
   5   7   2       61.68       47.49     11.52 o 
   6   7   2       59.26       82.84     13.55 o 
   7   7   2      188.04      207.09     21.22 o 
   8   7   2       87.53       88.30     15.64 o 
   9   7   2       71.53       53.67     16.57 o 
  10   7   2       68.64      100.82     21.25 o 
  11   7   2        0.32        1.05     11.49 o 
  12   7   2      211.76      242.01     48.34 o 
  13   7   2        8.06      -15.28     23.62 o 
  14   7   2       79.54       54.98     37.08 o 
  15   7   2        0.04       -1.28     30.09 o 
 -13   8   2       59.26       30.19     18.21 o 
 -12   8   2      119.27       93.24     24.59 o 
 -11   8   2       38.74       30.71     17.76 o 
 -10   8   2        6.62      -22.50     29.79 o 
  -9   8   2      241.33      201.12     28.81 o 
  -8   8   2        8.96      -10.70     28.69 o 
  -7   8   2       42.14       60.01     14.57 o 
  -6   8   2      102.34      143.57     26.50 o 
  -5   8   2      252.59      273.81     25.06 o 
  -4   8   2      177.92      176.48     19.93 o 
  -3   8   2      323.25      355.64     27.05 o 
  -2   8   2       14.22       10.54      9.24 o 
  -1   8   2      491.35      494.96     29.32 o 
   0   8   2      383.47      419.64     28.36 o 
   1   8   2      100.44       95.33     15.23 o 
   2   8   2      744.30      728.46     32.03 o 
   3   8   2       42.57       42.66     11.47 o 
   4   8   2      528.66      571.72     32.08 o 
   5   8   2       61.80       64.53     13.41 o 
   6   8   2       21.88       22.37     11.39 o 
   7   8   2      112.86      135.47     19.12 o 
   8   8   2      171.46      145.61     40.94 o 
   9   8   2       19.26        0.98     13.28 o 
  10   8   2       16.45      -16.13     22.96 o 
  11   8   2       10.22        2.67     26.59 o 
  12   8   2      135.35      103.34     42.66 o 
  13   8   2       47.42        2.17     27.22 o 
 -11   9   2        0.51        4.48     15.97 o 
 -10   9   2       97.82      107.45     26.36 o 
  -9   9   2        0.46       -3.94     14.61 o 
  -8   9   2       34.91       21.49     17.01 o 
  -7   9   2      302.65      336.09     30.13 o 
  -6   9   2        2.68        2.59      9.88 o 
  -5   9   2      125.17      136.95     20.19 o 
  -4   9   2       14.53       14.93     10.93 o 
  -3   9   2      226.37      246.82     29.11 o 
  -2   9   2      599.95      614.51     33.64 o 
  -1   9   2       29.16       15.99     10.34 o 
   0   9   2      221.50      183.46     21.12 o 
   1   9   2       64.71       51.85     12.14 o 
   2   9   2       20.44       18.15     11.32 o 
   3   9   2      182.42      204.00     27.32 o 
   4   9   2       45.09       36.62     12.74 o 
   5   9   2       97.80       88.05     16.99 o 
   6   9   2      345.80      400.35     33.46 o 
   7   9   2      296.44      290.31     27.91 o 
   8   9   2      387.81      399.71     50.31 o 
   9   9   2      173.61      106.72     36.81 o 
  10   9   2        7.75       15.19     30.39 o 
  11   9   2      172.62      185.05     43.92 o 
  -8  10   2       17.69        4.18     16.36 o 
  -7  10   2       20.14       -3.84     15.11 o 
  -6  10   2       22.43        5.32     13.19 o 
  -5  10   2        5.98        7.88     14.95 o 
  -4  10   2       14.38        8.14     12.52 o 
  -3  10   2        7.93        6.05     12.16 o 
  -2  10   2       15.83        7.21     12.38 o 
  -1  10   2       16.22        9.97      9.57 o 
   0  10   2       10.37       14.59     10.45 o 
   1  10   2       74.45       88.04     15.85 o 
   2  10   2       64.71       79.52     15.37 o 
   3  10   2       24.62       39.07     14.17 o 
   4  10   2      145.18      149.65     23.56 o 
   5  10   2      153.18      155.54     34.64 o 
   6  10   2       30.10       12.26     17.83 o 
   7  10   2       39.90       31.14     30.67 o 
   8  10   2       28.96       40.16     42.44 o 
 -19   1   3      507.83      502.10     17.09 o 
 -18   1   3      144.43      153.54     10.65 o 
 -17   1   3      405.05      422.09     15.51 o 
 -16   1   3       30.25       28.46      6.17 o 
 -15   1   3      253.18      240.29     13.49 o 
 -14   1   3      190.72      158.13     10.70 o 
 -13   1   3        4.08        1.18      5.86 o 
 -12   1   3      822.84      657.23     16.84 o 
 -11   1   3      493.27      510.91     16.56 o 
 -10   1   3      143.80      127.01      8.42 o 
  -9   1   3       37.57       16.83      5.71 o 
  -8   1   3      556.50      626.62     12.78 o 
  -7   1   3      240.37      237.22      8.17 o 
  -6   1   3     8668.36     8912.96     66.95 o 
  -5   1   3    11115.34    11080.95     69.18 o 
  -4   1   3     1373.28     1307.77     11.91 o 
  -3   1   3       71.80       61.01      2.77 o 
  -2   1   3    23488.79    23371.56    256.19 o 
  -1   1   3      762.75      747.75     11.53 o 
   0   1   3     9203.59     8971.76     85.56 o 
   1   1   3     8655.26     8435.89     70.14 o 
   2   1   3     3733.38     3694.73     25.69 o 
   3   1   3      293.79      319.74      5.52 o 
   4   1   3      520.52      510.78      8.39 o 
   5   1   3      540.13      535.21     10.23 o 
   6   1   3     3694.84     3848.59     38.98 o 
   7   1   3      140.86      172.36      8.57 o 
   8   1   3     1075.99     1139.75     18.42 o 
   9   1   3      617.11      707.20     22.15 o 
  10   1   3       18.00        5.70      4.96 o 
  11   1   3      608.52      565.02     18.59 o 
  12   1   3     3649.93     3371.18     41.80 o 
  13   1   3      109.26      109.05      9.06 o 
  14   1   3      536.89      488.17     16.07 o 
  15   1   3        3.12       -5.84      5.84 o 
  16   1   3        1.98        2.34      6.06 o 
  17   1   3       44.45       38.40      8.45 o 
  18   1   3        0.23        3.43      7.10 o 
  19   1   3        7.68       18.00      7.13 o 
 -19   2   3      519.89      543.92     19.89 o 
 -18   2   3      294.76      289.92     19.36 o 
 -17   2   3      205.27      195.72     16.32 o 
 -16   2   3        8.64       11.06      5.31 o 
 -15   2   3      341.22      324.94     12.54 o 
 -14   2   3      779.52      685.23     16.52 o 
 -13   2   3        2.13       -2.93      3.95 o 
 -12   2   3       52.35       28.98      4.81 o 
 -11   2   3     5314.41     4822.09     43.08 o 
 -10   2   3      221.48      209.95      7.99 o 
  -9   2   3     1947.03     1963.46     19.51 o 
  -8   2   3     2880.99     2878.19     22.81 o 
  -7   2   3      147.22      144.22      6.05 o 
  -6   2   3     2997.42     3188.41     26.70 o 
  -5   2   3     6662.74     7020.32     60.68 o 
  -4   2   3     2333.24     2357.06     28.59 o 
  -3   2   3       33.47       53.89      4.33 o 
  -2   2   3     3483.68     3556.45     35.03 o 
  -1   2   3     1580.35     1690.70     27.90 o 
   0   2   3    48490.41    48826.84   1070.96 o 
   1   2   3     1302.37     1224.05     26.57 o 
   2   2   3      511.19      446.39     12.97 o 
   3   2   3      163.61      147.42      6.29 o 
   4   2   3      154.88      179.14      4.51 o 
   5   2   3     2864.95     2957.65     21.88 o 
   6   2   3       21.76       23.60      2.57 o 
   7   2   3       24.72       58.44      4.04 o 
   8   2   3       51.57       36.27      3.94 o 
   9   2   3      110.69       93.28      7.02 o 
  10   2   3      809.52      796.02     15.77 o 
  11   2   3      599.76      489.91     13.82 o 
  12   2   3     3529.97     3291.27     37.70 o 
  13   2   3       15.70       10.20      5.49 o 
  14   2   3      148.35      157.68     10.50 o 
  15   2   3      200.18      216.23     12.61 o 
  16   2   3       41.00       57.39      7.94 o 
  17   2   3      286.77      300.79     15.53 o 
  18   2   3      129.96      133.84     11.68 o 
  19   2   3      263.11      312.33     18.47 o 
 -19   3   3      199.12      212.27     17.78 o 
 -18   3   3       30.50       62.86      9.58 o 
 -17   3   3        2.22       13.42      7.53 o 
 -16   3   3       51.57       37.66      8.82 o 
 -15   3   3      152.34      179.33     11.67 o 
 -14   3   3        1.43       -5.20      6.03 o 
 -13   3   3     1842.77     1766.65     38.11 o 
 -12   3   3      282.34      231.41     13.67 o 
 -11   3   3      100.50       85.66      9.86 o 
 -10   3   3     3196.19     3053.13     37.93 o 
  -9   3   3      546.38      585.90     18.59 o 
  -8   3   3      178.66      261.90     12.39 o 
  -7   3   3      349.19      394.13     10.17 o 
  -6   3   3     3047.59     3275.88     36.20 o 
  -5   3   3      180.52      181.75      8.39 o 
  -4   3   3     5474.14     5850.85     81.80 o 
  -3   3   3      653.65      678.35     19.72 o 
  -2   3   3     2233.51     2272.59     39.31 o 
  -1   3   3      247.89      262.19     14.02 o 
   0   3   3       39.64       51.41      7.32 o 
   1   3   3        7.08        9.85      4.25 o 
   2   3   3      105.65      106.49     16.65 o 
   3   3   3     2977.43     3317.49     51.71 o 
   4   3   3     4644.31     5159.38     77.09 o 
   5   3   3     1185.58     1254.80     28.06 o 
   6   3   3      918.64     1031.53     17.48 o 
   7   3   3      338.98      414.95      7.87 o 
   8   3   3      626.81      641.00     17.82 o 
   9   3   3        9.37        1.09      4.14 o 
  10   3   3      440.07      401.92     14.09 o 
  11   3   3      603.48      545.94     17.29 o 
  12   3   3       79.88       63.89      6.49 o 
  13   3   3      247.41      204.57     10.61 o 
  14   3   3      415.46      397.69     17.19 o 
  15   3   3       44.16       39.74     11.73 o 
  16   3   3      324.20      339.38     19.38 o 
  17   3   3        0.45        6.07     10.11 o 
  18   3   3        7.36       23.58      9.37 o 
  19   3   3       98.75      118.20     14.02 o 
 -18   4   3      707.51      762.96     34.33 o 
 -17   4   3       22.48       42.74     12.36 o 
 -16   4   3        9.60       21.93     10.45 o 
 -15   4   3       20.96       12.15      9.54 o 
 -14   4   3        1.42        6.12     11.09 o 
 -13   4   3      861.45      845.80     31.11 o 
 -12   4   3     2369.36     2211.57     50.17 o 
 -11   4   3       96.05       92.56     12.15 o 
 -10   4   3       10.22        7.01      7.78 o 
  -9   4   3      481.95      489.77     33.69 o 
  -8   4   3       53.98       28.45     11.40 o 
  -7   4   3     2246.56     2377.38     62.02 o 
  -6   4   3      178.39      176.71     19.26 o 
  -5   4   3       32.56       37.16      7.54 o 
  -4   4   3     1750.30     1866.17     39.69 o 
  -3   4   3      587.64      559.72     19.91 o 
  -2   4   3       34.45       26.52      6.46 o 
  -1   4   3      164.92      223.07     13.42 o 
   0   4   3      788.39      865.99     28.69 o 
   1   4   3     2793.96     3086.14     86.08 o 
   2   4   3     3095.86     3363.60     67.19 o 
   3   4   3      623.28      617.95     20.64 o 
   4   4   3      183.01      211.61     14.76 o 
   5   4   3     1186.86     1287.04     32.51 o 
   6   4   3     1723.11     1711.09     39.44 o 
   7   4   3      129.12      112.25     12.33 o 
   8   4   3      305.36      287.93     22.01 o 
   9   4   3        0.07       -7.40      7.40 o 
  10   4   3       18.22       18.26     10.57 o 
  11   4   3      173.65      158.24     21.72 o 
  12   4   3       20.56       23.81     10.57 o 
  13   4   3      219.15      233.09     17.88 o 
  14   4   3      104.32       89.46     27.93 o 
  15   4   3       21.07       27.23      9.39 o 
  16   4   3        0.20        3.97     14.41 o 
  17   4   3      100.07      102.26     30.75 o 
  18   4   3        0.77       74.49     33.40 o 
 -17   5   3        6.52       32.25     15.92 o 
 -16   5   3       70.53      141.43     27.30 o 
 -15   5   3       69.95       74.22     21.62 o 
 -14   5   3      250.07      260.54     32.09 o 
 -13   5   3      432.02      417.98     38.33 o 
 -12   5   3      117.91       98.68     20.76 o 
 -11   5   3      217.72      174.40     24.51 o 
 -10   5   3       76.90       51.90     27.14 o 
  -9   5   3      481.21      464.02     32.38 o 
  -8   5   3      480.17      426.21     29.97 o 
  -7   5   3        4.46        4.62     11.12 o 
  -6   5   3      303.53      327.36     20.53 o 
  -5   5   3       25.40       23.80      7.26 o 
  -4   5   3      513.04      542.22     23.21 o 
  -3   5   3      670.66      724.78     28.03 o 
  -2   5   3      104.33       92.62     10.89 o 
  -1   5   3      709.28      811.80     25.64 o 
   0   5   3        2.97        5.50      5.24 o 
   1   5   3      660.90      659.79     27.49 o 
   2   5   3      111.90      129.54     20.49 o 
   3   5   3      720.18      785.52     34.09 o 
   4   5   3      392.45      485.53     21.61 o 
   5   5   3       62.12       79.56     11.71 o 
   6   5   3      809.29      815.21     28.67 o 
   7   5   3      136.74      141.40     26.08 o 
   8   5   3      298.11      346.22     25.26 o 
   9   5   3      104.42       86.57     18.84 o 
  10   5   3        0.79       19.13     10.88 o 
  11   5   3      110.83      107.84     49.99 o 
  12   5   3       82.41      127.16     21.54 o 
  13   5   3        0.04       -0.10     10.16 o 
  14   5   3      182.16      216.74     28.52 o 
  15   5   3      278.51      321.81     35.62 o 
  16   5   3     1260.98     1112.90     88.04 o 
  17   5   3      372.20      417.51     65.00 o 
 -16   6   3      673.82      736.60     83.20 o 
 -15   6   3      231.06      193.01     29.56 o 
 -14   6   3       53.12       68.81     19.19 o 
 -13   6   3      162.71      159.81     26.80 o 
 -12   6   3      130.22      114.35     25.43 o 
 -11   6   3        7.57        4.69     13.26 o 
 -10   6   3       51.94       28.36     21.75 o 
  -9   6   3        9.04       -0.48     18.69 o 
  -8   6   3       21.05        8.24     10.47 o 
  -7   6   3      664.81      660.27     36.08 o 
  -6   6   3      141.69      147.14     18.25 o 
  -5   6   3        7.31        4.80      7.47 o 
  -4   6   3       48.83       71.13     21.09 o 
  -3   6   3      214.98      227.46     18.93 o 
  -2   6   3      143.22      159.60     16.33 o 
  -1   6   3       78.39      116.74     21.31 o 
   0   6   3      263.97      259.63     22.53 o 
   1   6   3      464.41      585.43     28.92 o 
   2   6   3      473.84      499.85     35.94 o 
   3   6   3      462.08      485.45     23.54 o 
   4   6   3     2134.17     2201.38     51.11 o 
   5   6   3      100.63      102.38     16.87 o 
   6   6   3     1393.70     1390.14     40.67 o 
   7   6   3       69.81       69.82     12.88 o 
   8   6   3      271.65      271.92     22.44 o 
   9   6   3      136.85      141.84     21.24 o 
  10   6   3      433.36      454.44     65.01 o 
  11   6   3      208.78      248.98     28.20 o 
  12   6   3       67.59       43.93     17.05 o 
  13   6   3        0.78       -7.16     31.91 o 
  14   6   3       15.13       43.09     31.78 o 
  15   6   3      163.33      124.06     44.77 o 
  16   6   3       16.49       18.89     31.51 o 
 -15   7   3      132.62       89.73     31.36 o 
 -14   7   3      255.55      187.97     30.91 o 
 -13   7   3      116.34      119.24     36.06 o 
 -12   7   3        5.50        0.23     13.18 o 
 -11   7   3      624.83      603.19     41.82 o 
 -10   7   3      643.85      658.81     43.29 o 
  -9   7   3        5.02       -0.43      8.80 o 
  -8   7   3      280.26      366.07     35.37 o 
  -7   7   3      555.35      581.80     35.92 o 
  -6   7   3     1041.23     1077.85     38.42 o 
  -5   7   3      118.64      135.46     17.34 o 
  -4   7   3      671.77      662.87     29.61 o 
  -3   7   3       47.41       34.46     10.14 o 
  -2   7   3        1.94       -1.06      6.83 o 
  -1   7   3        0.16        3.40      6.93 o 
   0   7   3      136.67      169.34     45.58 o 
   1   7   3      665.96      700.72     34.42 o 
   2   7   3        0.06        5.82      6.90 o 
   3   7   3      247.37      224.11     25.55 o 
   4   7   3       81.28       79.26     13.41 o 
   5   7   3      202.70      191.32     19.70 o 
   6   7   3      327.57      357.06     26.27 o 
   7   7   3      243.78      289.27     24.59 o 
   8   7   3      308.36      304.20     25.56 o 
   9   7   3      115.59       84.72     19.06 o 
  10   7   3       13.30       16.83     13.88 o 
  11   7   3        9.27      -21.07     24.14 o 
  12   7   3       14.75       -9.41     25.78 o 
  13   7   3      101.89       45.47     35.38 o 
  14   7   3       16.10      -16.23     26.01 o 
  15   7   3        5.81        4.89     33.40 o 
 -13   8   3       58.49       35.81     19.93 o 
 -12   8   3       51.64       31.82     24.89 o 
 -11   8   3      608.36      598.46     49.54 o 
 -10   8   3      137.22      121.64     25.04 o 
  -9   8   3        2.87      -22.10     28.95 o 
  -8   8   3      111.88      106.07     22.52 o 
  -7   8   3       27.52       21.78     11.23 o 
  -6   8   3       18.94        7.02      8.65 o 
  -5   8   3      238.53      220.81     25.21 o 
  -4   8   3       52.16       65.76     13.65 o 
  -3   8   3        9.88       -2.83      7.96 o 
  -2   8   3      180.84      203.58     20.57 o 
  -1   8   3      730.88      806.72     47.19 o 
   0   8   3      170.83      186.44     19.39 o 
   1   8   3       25.79       28.33     11.66 o 
   2   8   3        1.83       11.27      8.65 o 
   3   8   3        5.90        0.38      7.69 o 
   4   8   3      152.13      147.09     18.46 o 
   5   8   3      334.74      381.01     28.96 o 
   6   8   3        0.36        0.48      7.53 o 
   7   8   3      167.19      146.96     19.50 o 
   8   8   3        6.86       14.34     10.78 o 
   9   8   3       87.97       87.18     35.44 o 
  10   8   3        9.44       -6.61     26.19 o 
  11   8   3       41.85        2.91     27.21 o 
  12   8   3       49.54       53.06     33.71 o 
  13   8   3      180.27      146.64     46.43 o 
 -11   9   3      162.99      131.72     27.73 o 
 -10   9   3       19.37       26.01     19.17 o 
  -9   9   3        2.09       -2.65     21.82 o 
  -8   9   3      212.89      272.89     55.23 o 
  -7   9   3        5.55       11.80     13.04 o 
  -6   9   3       16.98        5.67     11.37 o 
  -5   9   3      110.96      137.73     21.48 o 
  -4   9   3      222.86      218.14     26.34 o 
  -3   9   3       59.27       66.00     15.49 o 
  -2   9   3        2.46       12.60      9.98 o 
  -1   9   3      439.34      457.52     31.80 o 
   0   9   3       40.83       18.37     11.11 o 
   1   9   3      268.45      295.26     22.45 o 
   2   9   3       95.59       45.99     17.13 o 
   3   9   3       99.53       85.95     27.10 o 
   4   9   3       24.65       17.71     11.57 o 
   5   9   3       91.93       86.71     16.84 o 
   6   9   3      193.39      178.89     28.77 o 
   7   9   3       56.43       59.54     29.34 o 
   8   9   3      258.07      212.20     32.13 o 
   9   9   3       96.67       40.49     31.06 o 
  10   9   3       10.42      -25.91     25.91 o 
  11   9   3       21.56       35.12     31.11 o 
  -8  10   3        0.57       -8.29     14.93 o 
  -7  10   3       32.98       27.62     19.56 o 
  -6  10   3        1.75        9.15     13.09 o 
  -5  10   3      254.10      320.38     31.00 o 
  -4  10   3      156.91      142.03     21.77 o 
  -3  10   3       11.07        3.57     13.44 o 
  -2  10   3       14.20        4.10     11.37 o 
  -1  10   3       28.98       36.60     14.34 o 
   0  10   3      121.25      117.20     17.13 o 
   1  10   3      115.78       87.95     15.20 o 
   2  10   3       94.21      114.76     16.63 o 
   3  10   3       40.72       58.04     20.67 o 
   4  10   3       36.68       40.60     38.06 o 
   5  10   3       93.28      116.90     31.27 o 
   6  10   3       61.70       40.76     18.31 o 
   7  10   3       52.26       28.61     15.80 o 
   8  10   3        4.40      -15.69     29.15 o 
 -19   0   4      228.69      261.74     25.44 o 
 -18   0   4       63.28       68.02     11.08 o 
 -17   0   4       70.28       48.67     12.25 o 
 -16   0   4      125.42      129.05     17.58 o 
 -15   0   4      783.27      681.90     26.58 o 
 -14   0   4      142.39      167.46     16.00 o 
 -13   0   4      119.18      106.69     15.70 o 
 -12   0   4      196.33      309.81     22.54 o 
 -11   0   4      160.46      195.93     15.28 o 
 -10   0   4      191.02      196.95     14.23 o 
  -9   0   4        3.41       10.66      6.67 o 
  -8   0   4     3805.89     3971.74     60.55 o 
  -7   0   4     4674.81     5491.83     66.28 o 
  -6   0   4      106.19      228.47     10.81 o 
  -5   0   4      926.87      827.10     17.29 o 
  -4   0   4      297.98      286.11     10.22 o 
  -3   0   4    12278.16    11672.21    157.00 o 
  -2   0   4      364.30      366.24      7.24 o 
  -1   0   4    15925.12    15654.94    311.56 o 
   0   0   4    58942.00    54985.85   1822.79 o 
   1   0   4     4006.99     3770.29     33.95 o 
   2   0   4     2796.34     2631.66     31.44 o 
   3   0   4       12.88        7.18      3.66 o 
   4   0   4     1553.22     1362.18     21.32 o 
   5   0   4     7459.21     7496.23     79.73 o 
   6   0   4       32.16        6.23      5.18 o 
   7   0   4      140.58      152.80     10.23 o 
   8   0   4     2868.89     2760.38     42.56 o 
   9   0   4     1091.07     1038.58     25.15 o 
  10   0   4       18.21        4.86      7.02 o 
  11   0   4      726.14      758.30     24.29 o 
  12   0   4     1670.37     1649.07     53.14 o 
  13   0   4      334.98      325.60     20.13 o 
  14   0   4       13.79       16.40      9.31 o 
  15   0   4       16.58       18.27     10.01 o 
  16   0   4      884.72      893.87     30.86 o 
  17   0   4       28.99       39.82     12.17 o 
  18   0   4       52.27       39.80     12.38 o 
  19   0   4       17.07       11.36     10.12 o 
 -19   1   4       39.38       44.70      7.29 o 
 -18   1   4        5.21       13.75      6.01 o 
 -17   1   4       56.01       52.40      7.37 o 
 -16   1   4      320.07      276.91     12.74 o 
 -15   1   4        0.33       34.46     25.69 o 
 -14   1   4      150.02      128.65      8.77 o 
 -13   1   4        1.86       -1.33      5.23 o 
 -12   1   4      270.08      220.46     11.56 o 
 -11   1   4      755.09      740.04     16.84 o 
 -10   1   4       61.29       52.19      6.64 o 
  -9   1   4       63.15       57.45      6.03 o 
  -8   1   4       70.97       83.21      6.13 o 
  -7   1   4     1788.92     1783.97     19.47 o 
  -6   1   4     4273.65     4502.24     35.57 o 
  -5   1   4      279.03      288.12      5.86 o 
  -4   1   4     3602.37     3481.10     29.96 o 
  -3   1   4     3435.36     3444.83     28.85 o 
  -2   1   4     1147.60     1147.32     13.22 o 
  -1   1   4       16.98       29.63      3.45 o 
   0   1   4      520.97      524.70      6.93 o 
   1   1   4    18313.66    17867.74    134.83 o 
   2   1   4      928.34      919.07      8.71 o 
   3   1   4       15.61       14.59      2.20 o 
   4   1   4     1258.08     1179.36     14.35 o 
   5   1   4     1459.52     1438.98     17.38 o 
   6   1   4      878.53      869.72     15.26 o 
   7   1   4       57.01       41.42      4.82 o 
   8   1   4       83.85      123.68      7.09 o 
   9   1   4     2218.52     2168.59     26.59 o 
  10   1   4     2240.96     2027.33     26.64 o 
  11   1   4     1868.75     1761.00     42.36 o 
  12   1   4     2511.23     2411.94     34.04 o 
  13   1   4     1277.23     1248.26     24.62 o 
  14   1   4      214.85      185.08     11.70 o 
  15   1   4       32.00       22.00      7.05 o 
  16   1   4        0.84        7.42      5.66 o 
  17   1   4       16.37       29.10      7.84 o 
  18   1   4      114.56      124.77     11.31 o 
  19   1   4       48.59       81.43      9.53 o 
 -19   2   4       35.03       55.81      9.50 o 
 -18   2   4       51.95       84.09     10.34 o 
 -17   2   4        4.71       -0.04      7.01 o 
 -16   2   4      203.07      209.05     13.31 o 
 -15   2   4       17.26        2.46      6.69 o 
 -14   2   4        7.44        8.92      6.63 o 
 -13   2   4     1362.22     1225.52     20.24 o 
 -12   2   4        4.52        1.76      3.62 o 
 -11   2   4      526.70      481.89     11.84 o 
 -10   2   4      804.49      756.13     13.20 o 
  -9   2   4        9.55        1.77      2.53 o 
  -8   2   4     1201.46     1285.06     14.26 o 
  -7   2   4      456.02      485.45      9.31 o 
  -6   2   4      317.71      326.21      8.31 o 
  -5   2   4     6762.96     7077.45     79.76 o 
  -4   2   4        0.84        0.61      3.72 o 
  -3   2   4     2016.41     2146.17     23.18 o 
  -2   2   4     6497.98     6284.13     58.78 o 
  -1   2   4    20249.76    20322.95    172.14 o 
   0   2   4    20100.14    20654.22    277.56 o 
   1   2   4     7471.41     7566.62    114.99 o 
   2   2   4      602.03      610.09      8.91 o 
   3   2   4     1016.36     1088.65     13.79 o 
   4   2   4     2148.28     2138.63     15.88 o 
   5   2   4      707.06      727.94      8.77 o 
   6   2   4      478.32      484.91      7.70 o 
   7   2   4       52.77       61.97      4.14 o 
   8   2   4      838.52      854.70     12.94 o 
   9   2   4     1132.93     1158.62     18.15 o 
  10   2   4      412.46      406.52     12.01 o 
  11   2   4       60.84       67.88      7.50 o 
  12   2   4      107.56      117.36     10.92 o 
  13   2   4       47.52       52.99      7.24 o 
  14   2   4       79.36       73.33      8.12 o 
  15   2   4       14.57       14.73      6.52 o 
  16   2   4       75.34       86.50      9.04 o 
  17   2   4      226.96      249.51     13.82 o 
  18   2   4        4.87        5.97      7.97 o 
  19   2   4       28.45       40.27     12.30 o 
 -19   3   4        0.00       20.66     10.28 o 
 -18   3   4      151.85      173.04     13.68 o 
 -17   3   4      520.83      530.01     21.89 o 
 -16   3   4      293.63      298.93     17.29 o 
 -15   3   4      119.22      163.77     20.21 o 
 -14   3   4       44.08       68.92      9.12 o 
 -13   3   4        1.07       -5.66      6.71 o 
 -12   3   4       45.42       59.15      8.58 o 
 -11   3   4      541.23      479.25     16.14 o 
 -10   3   4      515.58      568.58     19.76 o 
  -9   3   4      860.98      887.72     21.34 o 
  -8   3   4       68.07       44.23     10.80 o 
  -7   3   4       10.74        7.68      3.92 o 
  -6   3   4       27.22       30.50      3.99 o 
  -5   3   4     1656.53     1731.11     21.28 o 
  -4   3   4     6016.51     6622.57    110.75 o 
  -3   3   4     1483.71     1738.37     33.78 o 
  -2   3   4      139.50      117.85      9.46 o 
  -1   3   4     3084.07     3266.05     59.03 o 
   0   3   4      901.89      915.29     25.79 o 
   1   3   4      361.70      364.73     15.49 o 
   2   3   4      324.64      322.25     14.58 o 
   3   3   4        4.83        7.53      4.74 o 
   4   3   4     1238.08     1214.48     21.30 o 
   5   3   4      324.75      345.91     10.35 o 
   6   3   4        2.17        0.58      2.27 o 
   7   3   4      125.83      155.22      5.68 o 
   8   3   4      356.37      411.68     11.39 o 
   9   3   4        4.81        3.88      4.30 o 
  10   3   4       42.18       42.69      7.60 o 
  11   3   4        8.93       13.53      5.90 o 
  12   3   4       18.99        9.06      7.35 o 
  13   3   4       25.16       14.84      5.11 o 
  14   3   4       86.31       74.99      9.56 o 
  15   3   4       13.54        7.76      7.73 o 
  16   3   4       17.17       18.64      8.46 o 
  17   3   4        3.96        9.62     12.22 o 
  18   3   4       36.87       43.53     11.43 o 
  19   3   4      184.47      210.67     44.17 o 
 -18   4   4       13.56       41.05     13.26 o 
 -17   4   4        3.45       16.91     12.40 o 
 -16   4   4       63.45       74.57     19.27 o 
 -15   4   4       20.07       43.84     12.06 o 
 -14   4   4      265.35      252.52     21.91 o 
 -13   4   4       34.40       38.18     12.23 o 
 -12   4   4       55.54       57.77     12.08 o 
 -11   4   4       43.25       26.67      9.35 o 
 -10   4   4       49.26       36.01     11.31 o 
  -9   4   4       13.41        4.34      7.47 o 
  -8   4   4      513.33      521.59     13.69 o 
  -7   4   4      252.75      232.87     29.19 o 
  -6   4   4        1.13       23.50     18.11 o 
  -5   4   4       61.30       65.12     14.08 o 
  -4   4   4      337.06      398.24     17.48 o 
  -3   4   4     3264.80     3560.52     59.14 o 
  -2   4   4     3864.31     3976.43     62.49 o 
  -1   4   4       15.47       14.44      4.82 o 
   0   4   4     2842.12     2982.00     61.44 o 
   1   4   4       18.08       19.48      5.98 o 
   2   4   4      134.08      154.92     14.04 o 
   3   4   4      336.68      352.03     16.03 o 
   4   4   4        2.95       -0.51      3.04 o 
   5   4   4      644.62      656.23     16.38 o 
   6   4   4        4.55       -1.91      2.67 o 
   7   4   4     2298.90     2281.13     48.39 o 
   8   4   4     1284.06     1357.44     44.87 o 
   9   4   4       23.89       28.15     12.44 o 
  10   4   4        2.03        9.08      9.13 o 
  11   4   4       27.32       26.33     13.07 o 
  12   4   4      773.63      732.91     23.32 o 
  13   4   4      520.38      535.59     22.76 o 
  14   4   4      645.65      663.78     26.14 o 
  15   4   4      228.62      226.55     18.83 o 
  16   4   4      110.63       99.90     31.84 o 
  17   4   4       80.53       86.48     17.58 o 
  18   4   4        0.90       24.12     17.74 o 
 -17   5   4        6.04       17.43     17.00 o 
 -16   5   4      924.22      997.88     55.42 o 
 -15   5   4      585.56      597.81     61.04 o 
 -14   5   4       18.97       32.27     15.26 o 
 -13   5   4        3.34        6.18     13.24 o 
 -12   5   4      761.93      731.37     42.05 o 
 -11   5   4      658.52      700.19     39.60 o 
 -10   5   4       26.93       13.29     21.36 o 
  -9   5   4      916.61      880.03     41.61 o 
  -8   5   4      940.40      925.89     41.34 o 
  -7   5   4       69.83       37.89     15.14 o 
  -6   5   4      383.79      399.82     44.04 o 
  -5   5   4       16.24       28.80      8.31 o 
  -4   5   4     1651.64     1871.69     43.24 o 
  -3   5   4     1824.63     2092.29     45.59 o 
  -2   5   4     1026.86     1088.18     30.62 o 
  -1   5   4      277.95      266.44     19.17 o 
   0   5   4      550.70      668.52     52.54 o 
   1   5   4       20.16       10.82      6.46 o 
   2   5   4        0.79        8.04      5.64 o 
   3   5   4       45.80       36.47      7.64 o 
   4   5   4      510.58      578.66     22.81 o 
   5   5   4     2063.47     2205.54     55.27 o 
   6   5   4       14.08       20.24      6.84 o 
   7   5   4      674.58      566.77     24.71 o 
   8   5   4      756.59      715.65     28.57 o 
   9   5   4        9.77       14.53     15.39 o 
  10   5   4       77.79       92.01     17.00 o 
  11   5   4        9.07       10.72     13.35 o 
  12   5   4      308.60      305.33     50.16 o 
  13   5   4        2.61       -0.89     35.48 o 
  14   5   4       19.94       42.65     30.99 o 
  15   5   4       84.73       58.29     36.40 o 
  16   5   4      375.31      429.49     66.33 o 
  17   5   4       26.95       26.66     29.32 o 
 -16   6   4      138.56      144.00     27.34 o 
 -15   6   4      344.44      326.44     38.55 o 
 -14   6   4      136.54      114.14     23.93 o 
 -13   6   4      381.36      354.05     37.65 o 
 -12   6   4       13.70       19.71     12.91 o 
 -11   6   4      452.27      469.31     40.05 o 
 -10   6   4       51.55       48.09     19.07 o 
  -9   6   4       99.94       63.32     16.89 o 
  -8   6   4       84.70       90.80     18.02 o 
  -7   6   4      459.05      438.28     31.87 o 
  -6   6   4       12.61       -3.73      6.46 o 
  -5   6   4      175.20      192.06     18.72 o 
  -4   6   4       22.17       12.22      6.92 o 
  -3   6   4      140.02      113.79     14.72 o 
  -2   6   4      156.32      180.18     23.59 o 
  -1   6   4       31.54       49.44      9.40 o 
   0   6   4      565.06      565.79     28.10 o 
   1   6   4      108.08      113.43     15.64 o 
   2   6   4      244.69      257.29     22.37 o 
   3   6   4       81.22       89.44     13.08 o 
   4   6   4     2741.82     2898.84     60.14 o 
   5   6   4      328.71      340.62     21.87 o 
   6   6   4       45.63       70.45     16.35 o 
   7   6   4       73.41       68.29     12.55 o 
   8   6   4      117.84      104.61     14.98 o 
   9   6   4       97.86       65.34     21.18 o 
  10   6   4       41.94       52.79     15.39 o 
  11   6   4        3.79       -6.34      9.27 o 
  12   6   4       47.33       32.60     14.08 o 
  13   6   4        0.05       -0.06     26.34 o 
  14   6   4      328.43      339.50     58.03 o 
  15   6   4      143.15       49.48     36.08 o 
  16   6   4      112.61       88.10     37.15 o 
 -15   7   4       93.37       56.80     21.50 o 
 -14   7   4       47.63       50.07     20.64 o 
 -13   7   4        7.53       19.29     14.03 o 
 -12   7   4       10.19       15.66     15.04 o 
 -11   7   4       93.50       86.82     32.54 o 
 -10   7   4       69.33       82.69     21.03 o 
  -9   7   4        2.50       -4.13     25.91 o 
  -8   7   4       11.51       14.31     16.42 o 
  -7   7   4       26.66       18.40     13.00 o 
  -6   7   4      867.33      847.07     34.61 o 
  -5   7   4      423.03      420.53     28.19 o 
  -4   7   4      116.04      100.40     14.98 o 
  -3   7   4       68.41       59.07     11.64 o 
  -2   7   4       80.75       91.45     14.07 o 
  -1   7   4      157.07      144.94     22.24 o 
   0   7   4     2177.96     2160.93     51.61 o 
   1   7   4     5094.35     5268.04    111.17 o 
   2   7   4      696.21      717.01     29.59 o 
   3   7   4     1421.65     1524.18     58.10 o 
   4   7   4      319.49      324.18     24.25 o 
   5   7   4        5.32        1.29      6.95 o 
   6   7   4       47.83       44.59     11.44 o 
   7   7   4       23.86       40.12     10.74 o 
   8   7   4       74.35       58.33     13.76 o 
   9   7   4        7.19       -6.12     20.55 o 
  10   7   4       26.26       19.48     25.21 o 
  11   7   4       60.25       47.95     29.84 o 
  12   7   4        0.13      -24.10     24.10 o 
  13   7   4        3.77       10.99     29.08 o 
  14   7   4        1.24      -16.88     24.78 o 
  15   7   4       12.10      -23.05     27.08 o 
 -13   8   4        0.00        2.00     23.54 o 
 -12   8   4       10.30       10.87     16.24 o 
 -11   8   4        7.52        1.28     15.30 o 
 -10   8   4       22.17       19.74     15.68 o 
  -9   8   4       47.97       37.93     17.60 o 
  -8   8   4        0.06       -1.97     10.33 o 
  -7   8   4       14.62       -8.96     11.06 o 
  -6   8   4        3.28       18.54     11.00 o 
  -5   8   4        6.08        8.67      9.88 o 
  -4   8   4      296.15      344.07     27.23 o 
  -3   8   4      525.90      538.09     29.31 o 
  -2   8   4        0.67       -0.84      6.87 o 
  -1   8   4       49.58       75.75     14.03 o 
   0   8   4      264.19      266.53     23.12 o 
   1   8   4      124.29      163.68     56.31 o 
   2   8   4      937.67      958.69     36.82 o 
   3   8   4      134.13      101.02     25.02 o 
   4   8   4      265.16      302.23     42.81 o 
   5   8   4      194.81      178.02     32.08 o 
   6   8   4      111.53      140.68     19.16 o 
   7   8   4      343.95      411.16     30.62 o 
   8   8   4       15.65       -0.91     12.33 o 
   9   8   4        0.79      -20.64     20.64 o 
  10   8   4       14.13      -22.12     23.10 o 
  11   8   4        0.52      -25.19     25.36 o 
  12   8   4       64.92       54.06     35.16 o 
  13   8   4        0.66      -23.98     23.98 o 
 -11   9   4       83.27       48.59     20.88 o 
 -10   9   4      422.20      486.03     46.19 o 
  -9   9   4      364.42      415.64     43.16 o 
  -8   9   4        8.15        9.60     15.32 o 
  -7   9   4      101.96       75.26     25.23 o 
  -6   9   4       49.58       42.02     13.52 o 
  -5   9   4       97.95       86.93     16.46 o 
  -4   9   4      163.98      213.24     23.93 o 
  -3   9   4      667.89      647.57     34.57 o 
  -2   9   4       12.87        5.27     10.04 o 
  -1   9   4       62.56       83.09     15.81 o 
   0   9   4        7.61        6.91      9.45 o 
   1   9   4      291.36      319.79     23.31 o 
   2   9   4       12.42       11.46     10.65 o 
   3   9   4      218.57      230.04     24.18 o 
   4   9   4      140.39      164.86     20.98 o 
   5   9   4      112.57      118.34     26.90 o 
   6   9   4        6.43        1.79     14.67 o 
   7   9   4      115.27       75.25     21.53 o 
   8   9   4        0.53       -2.26     22.45 o 
   9   9   4       66.99       79.53     37.27 o 
  10   9   4        2.03       -4.58     24.60 o 
  11   9   4       10.65       -5.19     27.44 o 
  -8  10   4       44.30       15.88     18.63 o 
  -7  10   4      157.89      172.49     30.47 o 
  -6  10   4        0.04       -0.54     11.76 o 
  -5  10   4        0.50       -2.45     10.89 o 
  -4  10   4      303.74      331.21     30.11 o 
  -3  10   4      365.58      388.05     41.62 o 
  -2  10   4       37.78       57.80     15.83 o 
  -1  10   4        0.21       -9.23      9.81 o 
   0  10   4      510.57      579.12     31.67 o 
   1  10   4        3.47        0.56      9.74 o 
   2  10   4      196.36      204.92     24.72 o 
   3  10   4       45.70       20.31     29.95 o 
   4  10   4       45.97       55.99     20.01 o 
   5  10   4      114.84      109.03     31.76 o 
   6  10   4       22.78        8.21     13.34 o 
   7  10   4       58.21       56.47     26.52 o 
 -19   1   5      705.78      777.17     25.48 o 
 -18   1   5      303.79      285.70     13.80 o 
 -17   1   5       50.94       58.00      7.51 o 
 -16   1   5        2.02        3.23      4.93 o 
 -15   1   5       69.19       84.49      8.02 o 
 -14   1   5       31.50       15.70      5.67 o 
 -13   1   5      735.85      580.31     14.36 o 
 -12   1   5      530.09      578.97     14.06 o 
 -11   1   5        0.02        3.15      4.41 o 
 -10   1   5        9.22        5.93      4.17 o 
  -9   1   5       14.45        5.04      3.75 o 
  -8   1   5        4.65       12.19      3.19 o 
  -7   1   5     2495.73     2777.11     26.16 o 
  -6   1   5      483.95      440.03      7.82 o 
  -5   1   5     2031.68     2065.23     18.75 o 
  -4   1   5       16.89       13.52      1.97 o 
  -3   1   5      299.62      323.42      6.43 o 
  -2   1   5     4510.90     4574.09     38.49 o 
  -1   1   5     1314.21     1274.59     17.76 o 
   0   1   5     2304.86     2315.30     26.18 o 
   1   1   5     3421.52     3456.11     26.47 o 
   2   1   5     2026.26     2006.86     15.16 o 
   3   1   5     1607.92     1544.70     14.99 o 
   4   1   5      966.46      937.07     13.54 o 
   5   1   5     1186.66     1241.47     18.76 o 
   6   1   5       36.52       39.07      4.52 o 
   7   1   5       70.75       84.63      6.09 o 
   8   1   5       59.12       68.11      6.22 o 
   9   1   5     3267.54     3059.64     36.52 o 
  10   1   5      520.56      482.88     13.46 o 
  11   1   5     1717.70     1519.87     26.47 o 
  12   1   5     1418.95     1247.23     26.79 o 
  13   1   5      588.91      560.95     16.91 o 
  14   1   5       13.14        8.85      5.81 o 
  15   1   5      104.91      104.93     16.29 o 
  16   1   5       66.55       71.31      8.49 o 
  17   1   5      159.96      211.47     16.06 o 
  18   1   5      171.53      171.51     14.10 o 
  19   1   5      242.15      271.04     15.30 o 
 -19   2   5        0.00       14.18      6.43 o 
 -18   2   5      193.57      172.76     13.04 o 
 -17   2   5      266.62      257.01     19.11 o 
 -16   2   5       87.58       90.62      9.77 o 
 -15   2   5      165.70      146.09     10.74 o 
 -14   2   5       80.08       81.05      7.43 o 
 -13   2   5        5.19       10.02      4.34 o 
 -12   2   5        5.17       -0.27      3.56 o 
 -11   2   5      433.77      338.08     10.71 o 
 -10   2   5      764.69      766.80     14.81 o 
  -9   2   5      702.71      782.58     11.67 o 
  -8   2   5     1994.84     2027.55     21.99 o 
  -7   2   5      260.82      293.24      7.67 o 
  -6   2   5     1363.35     1243.76     14.04 o 
  -5   2   5     2407.13     2362.62     29.85 o 
  -4   2   5     2538.27     2529.19     35.44 o 
  -3   2   5      607.36      651.35     14.58 o 
  -2   2   5      601.37      655.86     11.71 o 
  -1   2   5     4951.44     5001.18     47.62 o 
   0   2   5      167.21      174.91      5.36 o 
   1   2   5     1357.81     1389.21     17.01 o 
   2   2   5       43.66       47.60      3.93 o 
   3   2   5        9.28        2.11      1.44 o 
   4   2   5     2963.09     3106.01     23.08 o 
   5   2   5     1371.50     1451.22     14.36 o 
   6   2   5      125.17      133.64      4.66 o 
   7   2   5     3222.34     3479.20     29.75 o 
   8   2   5       24.38       38.05      4.74 o 
   9   2   5      412.19      388.04     11.14 o 
  10   2   5      203.03      214.13     10.03 o 
  11   2   5      581.26      528.57     14.23 o 
  12   2   5     2155.56     2000.54     27.89 o 
  13   2   5     1152.44     1052.00     20.61 o 
  14   2   5      422.27      452.24     15.24 o 
  15   2   5       26.37       32.16      7.16 o 
  16   2   5      571.72      560.74     20.78 o 
  17   2   5       34.31       28.73      7.99 o 
  18   2   5        0.86        1.54      6.09 o 
  19   2   5       66.96       96.68     17.29 o 
 -19   3   5      241.84      265.32     31.92 o 
 -18   3   5       41.95       60.29     18.66 o 
 -17   3   5       26.88       41.52      9.51 o 
 -16   3   5       40.43       61.98     10.27 o 
 -15   3   5       88.76       89.88     10.94 o 
 -14   3   5      405.37      400.31     17.76 o 
 -13   3   5       27.99       26.31      9.23 o 
 -12   3   5      233.60      247.76     13.44 o 
 -11   3   5     1062.32      936.30     21.31 o 
 -10   3   5      307.49      307.67     19.08 o 
  -9   3   5      523.74      454.73     15.96 o 
  -8   3   5      391.78      400.15     14.80 o 
  -7   3   5     2515.53     2723.05     32.77 o 
  -6   3   5     1274.68     1320.30     19.12 o 
  -5   3   5        5.37        0.07      3.22 o 
  -4   3   5      687.74      736.00     17.57 o 
  -3   3   5      755.82      840.02     22.40 o 
  -2   3   5     1653.18     1591.20     30.84 o 
  -1   3   5     2202.04     2377.65     39.34 o 
   0   3   5       13.86       25.98      5.39 o 
   1   3   5       36.39       46.69      6.59 o 
   2   3   5     1494.58     1542.74     35.59 o 
   3   3   5      303.72      289.34     10.81 o 
   4   3   5      712.42      837.48     17.35 o 
   5   3   5     1996.79     2166.43     22.18 o 
   6   3   5      219.87      253.20      7.21 o 
   7   3   5     1280.57     1337.86     13.84 o 
   8   3   5      709.52      715.60     13.83 o 
   9   3   5        4.06        4.94      4.65 o 
  10   3   5      515.78      516.64     18.83 o 
  11   3   5       24.91       14.23      6.48 o 
  12   3   5        1.69       -5.61      5.61 o 
  13   3   5      123.45       92.95     10.30 o 
  14   3   5       73.42       83.77     10.63 o 
  15   3   5      213.42      223.81     15.38 o 
  16   3   5       30.35       34.46      9.21 o 
  17   3   5      447.31      528.73     34.94 o 
  18   3   5       38.23       41.08     11.19 o 
 -18   4   5      421.85      424.93     32.25 o 
 -17   4   5       52.75       88.04     16.37 o 
 -16   4   5       12.20        0.82     10.79 o 
 -15   4   5        1.09        9.01      9.85 o 
 -14   4   5      205.91      180.32     18.70 o 
 -13   4   5       53.15       34.97     16.28 o 
 -12   4   5       66.26       92.64     13.49 o 
 -11   4   5     1217.67     1035.90     35.25 o 
 -10   4   5     4672.08     4343.61     73.68 o 
  -9   4   5      132.99      163.14     14.38 o 
  -8   4   5      140.64      148.42     12.21 o 
  -7   4   5      553.21      577.77     30.37 o 
  -6   4   5       56.37       63.11     17.80 o 
  -5   4   5      109.00      132.84     12.27 o 
  -4   4   5        1.09        3.29      3.91 o 
  -3   4   5      475.12      458.23     18.37 o 
  -2   4   5      973.32      972.53     31.27 o 
  -1   4   5        8.57        3.96      4.23 o 
   0   4   5      408.94      453.99     20.04 o 
   1   4   5       87.68       74.97     10.95 o 
   2   4   5       23.92       28.24      6.56 o 
   3   4   5      754.15      839.02     24.16 o 
   4   4   5     1354.47     1479.21     38.51 o 
   5   4   5        0.24        3.02      3.63 o 
   6   4   5      500.80      504.37     24.22 o 
   7   4   5      368.88      409.98     23.47 o 
   8   4   5      629.50      681.89     31.31 o 
   9   4   5      586.65      546.75     30.61 o 
  10   4   5       84.22       82.79     16.29 o 
  11   4   5        2.50        3.79      9.71 o 
  12   4   5       18.54       25.89      7.54 o 
  13   4   5       22.74       16.40      5.92 o 
  14   4   5        0.65        6.17     10.31 o 
  15   4   5       24.34       13.21     11.86 o 
  16   4   5       81.76       78.06     16.37 o 
  17   4   5       55.03       52.36     15.30 o 
  18   4   5        0.32        7.57     27.67 o 
 -17   5   5       34.18       38.79     18.00 o 
 -16   5   5       24.62       45.06     16.98 o 
 -15   5   5      110.93      118.91     29.25 o 
 -14   5   5        3.18       24.79     25.69 o 
 -13   5   5       62.54       71.38     19.14 o 
 -12   5   5      276.43      318.64     34.52 o 
 -11   5   5       29.96       60.62     17.01 o 
 -10   5   5       30.11       27.46     21.70 o 
  -9   5   5      310.03      367.73     32.14 o 
  -8   5   5        8.67       13.72      9.61 o 
  -7   5   5      323.63      367.87     30.47 o 
  -6   5   5       28.68       20.92     10.98 o 
  -5   5   5       77.65       79.62     11.52 o 
  -4   5   5      298.04      328.31     35.25 o 
  -3   5   5        6.44        3.56      9.10 o 
  -2   5   5       57.81       76.68     10.67 o 
  -1   5   5      162.35      171.74     14.40 o 
   0   5   5     1520.30     1602.00     45.07 o 
   1   5   5       92.67       82.38     11.92 o 
   2   5   5     1794.12     1923.08     50.39 o 
   3   5   5      229.67      241.05     15.63 o 
   4   5   5       62.40       58.33      9.33 o 
   5   5   5      107.85      110.70     14.61 o 
   6   5   5      337.27      290.22     18.69 o 
   7   5   5        9.02        7.94      6.22 o 
   8   5   5      623.33      688.54     27.69 o 
   9   5   5        9.54       10.73      9.81 o 
  10   5   5        1.20       -4.22     11.89 o 
  11   5   5      291.16      295.91     33.43 o 
  12   5   5      613.61      603.11     37.40 o 
  13   5   5       19.78       43.22     30.15 o 
  14   5   5        6.49       33.86     30.79 o 
  15   5   5        2.03       -2.77     29.89 o 
  16   5   5       45.94       57.57     39.70 o 
  17   5   5      320.31      379.07     62.40 o 
 -16   6   5        4.10       48.44     19.31 o 
 -15   6   5      178.69      247.28     33.91 o 
 -14   6   5      367.17      353.02     38.95 o 
 -13   6   5      146.82      167.57     34.75 o 
 -12   6   5      125.79       98.56     29.48 o 
 -11   6   5       30.64       65.04     18.07 o 
 -10   6   5      305.15      303.22     32.56 o 
  -9   6   5       13.97        8.18     11.49 o 
  -8   6   5       14.27        3.69      9.97 o 
  -7   6   5      427.62      430.38     31.86 o 
  -6   6   5       97.17       54.96     14.94 o 
  -5   6   5       58.32       79.33     20.98 o 
  -4   6   5        0.05       -3.52      6.46 o 
  -3   6   5        1.65        3.36      6.16 o 
  -2   6   5        2.79        7.74      6.10 o 
  -1   6   5       32.99       26.32      7.99 o 
   0   6   5        2.35        0.87      5.21 o 
   1   6   5       43.69       43.95     16.24 o 
   2   6   5       50.93       53.20     11.46 o 
   3   6   5     1493.87     1428.29     39.35 o 
   4   6   5      339.84      407.08     23.20 o 
   5   6   5      174.46      167.97     16.62 o 
   6   6   5        0.20       -4.98      6.69 o 
   7   6   5      280.78      257.31     33.25 o 
   8   6   5      883.31      789.81     31.64 o 
   9   6   5      140.77      116.62     20.07 o 
  10   6   5        5.82       -6.33     21.82 o 
  11   6   5       31.67       12.01     25.74 o 
  12   6   5       60.08       69.25     33.53 o 
  13   6   5       69.68       85.27     33.95 o 
  14   6   5       85.68       49.24     35.36 o 
  15   6   5       14.12       27.98     33.03 o 
  16   6   5       22.57       -4.12     28.35 o 
 -15   7   5       37.32       58.93     20.21 o 
 -14   7   5        0.97        7.77     13.93 o 
 -13   7   5        0.85        8.31     14.05 o 
 -12   7   5      170.44      199.33     29.92 o 
 -11   7   5      362.84      387.12     39.34 o 
 -10   7   5        1.58        7.60     13.10 o 
  -9   7   5      350.48      346.16     40.35 o 
  -8   7   5      170.37      194.53     28.14 o 
  -7   7   5      491.95      546.44     78.68 o 
  -6   7   5       59.00       51.67     18.36 o 
  -5   7   5       30.83        8.31      8.87 o 
  -4   7   5      253.30      318.06     24.66 o 
  -3   7   5        1.44        1.90      6.62 o 
  -2   7   5       85.70       86.08     13.36 o 
  -1   7   5      348.46      359.97     24.61 o 
   0   7   5       16.34       17.84      9.50 o 
   1   7   5       76.96       53.94     12.48 o 
   2   7   5        7.14        6.57      8.27 o 
   3   7   5       16.84       14.75      8.00 o 
   4   7   5        5.40        4.17      8.20 o 
   5   7   5      101.96      125.19     16.23 o 
   6   7   5       17.44       11.13      8.81 o 
   7   7   5      100.83      121.96     25.77 o 
   8   7   5       41.62       33.83     11.45 o 
   9   7   5       32.07       28.98     15.04 o 
  10   7   5        1.64      -20.66     20.66 o 
  11   7   5        4.01       32.61     28.00 o 
  12   7   5       84.45       74.29     34.37 o 
  13   7   5      211.44      125.31     42.39 o 
  14   7   5       55.22       36.81     32.98 o 
  15   7   5      120.97       57.55     39.82 o 
 -13   8   5       15.20       16.44     18.40 o 
 -12   8   5        7.13       -7.94     15.16 o 
 -11   8   5       98.32       66.37     22.39 o 
 -10   8   5        3.66        7.13     12.46 o 
  -9   8   5       67.31       60.78     30.21 o 
  -8   8   5      187.01      202.45     33.58 o 
  -7   8   5       67.27       54.88     17.38 o 
  -6   8   5      100.63      111.13     21.29 o 
  -5   8   5        6.62       15.66      9.69 o 
  -4   8   5       63.34       61.44     13.56 o 
  -3   8   5       56.44       75.13     14.00 o 
  -2   8   5      333.76      352.19     36.41 o 
  -1   8   5      251.85      276.31     23.59 o 
   0   8   5      130.91      128.60     17.32 o 
   1   8   5      572.64      557.17     27.53 o 
   2   8   5      457.70      529.46     28.58 o 
   3   8   5      267.20      291.33     37.01 o 
   4   8   5        7.37        8.80      8.86 o 
   5   8   5      221.21      224.81     24.66 o 
   6   8   5       95.38      110.52     17.89 o 
   7   8   5      106.48       74.16     18.84 o 
   8   8   5      267.74      250.81     31.73 o 
   9   8   5      168.67      160.80     27.39 o 
  10   8   5       81.97       21.97     30.04 o 
  11   8   5       22.72       -7.22     27.54 o 
  12   8   5      258.42      225.26     49.15 o 
  13   8   5      173.60      195.57     49.19 o 
 -11   9   5      275.19      290.37     49.91 o 
 -10   9   5      162.83      190.92     31.72 o 
  -9   9   5      176.61      234.55     33.67 o 
  -8   9   5        7.97       12.41     14.92 o 
  -7   9   5      117.10      151.14     26.46 o 
  -6   9   5        0.06        5.57     10.63 o 
  -5   9   5       22.41       18.58     11.97 o 
  -4   9   5        2.31        6.89     10.13 o 
  -3   9   5      261.67      266.85     25.75 o 
  -2   9   5       23.17       14.75     10.46 o 
  -1   9   5      253.12      289.08     26.00 o 
   0   9   5        8.95       -1.36      8.56 o 
   1   9   5      102.88       74.51     13.31 o 
   2   9   5      289.17      312.58     37.06 o 
   3   9   5      129.12      128.21     18.78 o 
   4   9   5        5.30        2.41     13.34 o 
   5   9   5      113.57       75.78     26.14 o 
   6   9   5       20.47       -1.17     15.14 o 
   7   9   5       84.03       77.97     30.85 o 
   8   9   5        4.89      -11.51     11.51 o 
   9   9   5        5.00       -8.85     13.20 o 
  10   9   5        0.03       37.40     28.77 o 
  11   9   5      224.21      208.62     48.80 o 
  -7  10   5       21.09       21.33     16.02 o 
  -6  10   5        0.00        7.01     17.27 o 
  -5  10   5      106.35       98.50     27.04 o 
  -4  10   5       18.38        2.34     11.97 o 
  -3  10   5       94.45       86.59     18.29 o 
  -2  10   5       22.01       25.01     13.52 o 
  -1  10   5       41.42       30.78     13.56 o 
   0  10   5       47.75       57.19     13.07 o 
   1  10   5        8.77      -10.02     14.75 o 
   2  10   5        7.54       -8.94     10.73 o 
   3  10   5       61.99       61.13     20.71 o 
   4  10   5       83.22       92.98     24.33 o 
   5  10   5       11.55       24.73     17.77 o 
   6  10   5      136.59      117.90     34.89 o 
   7  10   5      304.55      315.88     44.13 o 
 -19   0   6     1576.56     1517.36     36.17 o 
 -18   0   6      253.53      242.71     17.36 o 
 -17   0   6        0.50       -4.65      8.26 o 
 -16   0   6       51.38       37.41      8.18 o 
 -15   0   6      216.11      233.66     22.03 o 
 -14   0   6      317.76      273.36     19.40 o 
 -13   0   6      104.58       85.28     14.92 o 
 -12   0   6       74.09      113.30     13.28 o 
 -11   0   6     1821.86     1726.50     36.98 o 
 -10   0   6       39.23       26.88      8.68 o 
  -9   0   6      735.07      761.19     29.10 o 
  -8   0   6      620.62      630.95     18.90 o 
  -7   0   6       67.12       59.62      7.64 o 
  -6   0   6     2540.83     2813.35     39.57 o 
  -5   0   6     2757.53     2744.56     32.42 o 
  -4   0   6       65.55       63.27      4.97 o 
  -3   0   6     1621.95     1484.72     19.34 o 
  -2   0   6      606.90      538.13     10.49 o 
  -1   0   6     8584.52     8478.28     82.90 o 
   0   0   6    10902.79    10869.32    103.72 o 
   1   0   6    36095.16    34678.84    396.67 o 
   2   0   6     7151.99     6975.79     62.25 o 
   3   0   6     2408.23     2316.81     29.53 o 
   4   0   6     1267.61     1127.14     19.18 o 
   5   0   6     1315.53     1199.93     26.52 o 
   6   0   6      164.33      240.59     29.58 o 
   7   0   6     2724.40     3256.84     50.72 o 
   8   0   6      383.41      440.65     16.32 o 
   9   0   6      757.69      674.61     21.02 o 
  10   0   6      287.46      335.64     17.38 o 
  11   0   6       54.44       49.55     12.96 o 
  12   0   6       49.68       64.82     11.60 o 
  13   0   6       55.14       42.40     10.37 o 
  14   0   6      192.28      220.83     17.84 o 
  15   0   6       10.20       -0.80      9.23 o 
  16   0   6      375.51      390.77     24.28 o 
  17   0   6        0.01       18.29     10.86 o 
  18   0   6        3.71       25.80     11.25 o 
  19   0   6     1227.81     1413.74     80.72 o 
 -19   1   6       51.97       65.35     10.21 o 
 -18   1   6       56.01       45.24      7.51 o 
 -17   1   6       67.44       48.97      7.15 o 
 -16   1   6      161.82      164.11     10.24 o 
 -15   1   6      411.89      369.48     14.09 o 
 -14   1   6      514.08      441.07     13.86 o 
 -13   1   6      587.55      500.52     13.68 o 
 -12   1   6      103.82      112.01     10.27 o 
 -11   1   6        0.22       26.25     18.70 o 
 -10   1   6      519.10      527.24     12.38 o 
  -9   1   6       55.11       52.69      5.23 o 
  -8   1   6       61.64       58.67      4.90 o 
  -7   1   6     2872.07     3201.38     29.14 o 
  -6   1   6      618.01      651.06     11.36 o 
  -5   1   6     2191.28     2210.88     19.00 o 
  -4   1   6     3855.48     4008.22     28.36 o 
  -3   1   6      873.17      864.36      8.60 o 
  -2   1   6     2430.91     2335.39     19.61 o 
  -1   1   6     2244.82     2160.27     22.65 o 
   0   1   6     3404.06     3310.72     25.75 o 
   1   1   6     5138.21     5140.30     42.33 o 
   2   1   6      208.14      252.14      4.20 o 
   3   1   6        3.99        3.96      1.95 o 
   4   1   6     4289.10     4182.82     31.99 o 
   5   1   6      844.76      784.77     11.84 o 
   6   1   6      651.92      622.73     11.48 o 
   7   1   6      233.70      223.98      9.50 o 
   8   1   6     1427.63     1393.54     20.89 o 
   9   1   6      266.84      233.56     11.08 o 
  10   1   6        4.56        5.03      5.07 o 
  11   1   6      594.58      571.22     16.50 o 
  12   1   6      105.93       86.85      8.18 o 
  13   1   6       24.03        7.90      5.26 o 
  14   1   6       18.70        3.86      3.81 o 
  15   1   6        6.13       16.05      7.79 o 
  16   1   6       91.88       94.36      9.69 o 
  17   1   6       57.52       60.86      8.83 o 
  18   1   6       96.46      109.18     10.50 o 
  19   1   6       54.41       82.82     11.49 o 
 -19   2   6        0.57       16.05      6.63 o 
 -18   2   6       96.83       90.43     10.29 o 
 -17   2   6        6.34       11.37      7.33 o 
 -16   2   6      281.16      270.51     14.84 o 
 -15   2   6      139.14      115.15     10.54 o 
 -14   2   6       46.47       33.79      5.83 o 
 -13   2   6       62.84       45.81      5.64 o 
 -12   2   6      125.04      104.91      7.96 o 
 -11   2   6        2.38        4.36      3.31 o 
 -10   2   6       43.93       24.67      5.77 o 
  -9   2   6     2343.55     2469.56     28.56 o 
  -8   2   6       48.60       42.96      4.72 o 
  -7   2   6       67.65       93.64      5.15 o 
  -6   2   6      572.74      551.77      9.65 o 
  -5   2   6      388.33      419.95     11.55 o 
  -4   2   6      339.63      381.69      9.62 o 
  -3   2   6       12.34        6.28      3.76 o 
  -2   2   6     2320.75     2490.45     32.56 o 
  -1   2   6      289.40      350.27      7.80 o 
   0   2   6       98.86       91.59      3.74 o 
   1   2   6       68.78       54.30      3.31 o 
   2   2   6      148.72      163.74      5.10 o 
   3   2   6      619.58      708.37      9.36 o 
   4   2   6     1077.20     1105.11     11.65 o 
   5   2   6        0.57       -1.97      2.26 o 
   6   2   6     3217.01     3416.56     26.68 o 
   7   2   6      255.16      316.16      8.14 o 
   8   2   6       82.89       74.83      5.82 o 
   9   2   6      178.92      208.59      8.98 o 
  10   2   6      656.62      620.66     14.35 o 
  11   2   6      300.37      288.74     11.79 o 
  12   2   6      568.31      549.47     14.60 o 
  13   2   6      314.80      315.70     13.31 o 
  14   2   6       23.42       30.72      6.45 o 
  15   2   6        8.22       14.89      6.43 o 
  16   2   6        2.34        3.01      5.86 o 
  17   2   6      304.26      344.30     15.58 o 
  18   2   6        7.75       31.53      8.49 o 
  19   2   6        2.96        1.17      8.70 o 
 -19   3   6       19.85       59.66     11.48 o 
 -18   3   6       74.43       85.05     21.42 o 
 -17   3   6       30.23       40.94     10.07 o 
 -16   3   6       82.43      129.18     12.15 o 
 -15   3   6        8.91        9.63      7.82 o 
 -14   3   6      339.76      365.31     16.88 o 
 -13   3   6       35.11       24.42      7.53 o 
 -12   3   6      857.39      776.54     20.21 o 
 -11   3   6        0.02        0.78      6.65 o 
 -10   3   6       60.29       64.98     11.73 o 
  -9   3   6        4.28       12.28      7.95 o 
  -8   3   6      959.45      919.19     20.83 o 
  -7   3   6      838.62      847.95     30.67 o 
  -6   3   6      268.28      336.55      9.79 o 
  -5   3   6        0.01       -2.13      4.34 o 
  -4   3   6      125.59      136.32      7.22 o 
  -3   3   6      336.52      330.58     10.52 o 
  -2   3   6     2215.88     2393.81     40.40 o 
  -1   3   6     2335.01     2427.73     39.64 o 
   0   3   6      245.33      234.47     10.48 o 
   1   3   6     2322.57     2539.83     49.48 o 
   2   3   6      294.03      367.19     10.82 o 
   3   3   6       46.37       57.96      5.45 o 
   4   3   6     1212.05     1237.25     17.68 o 
   5   3   6       22.97       20.87      3.82 o 
   6   3   6       54.17       66.27      5.52 o 
   7   3   6       15.47       13.87      3.30 o 
   8   3   6        2.20        1.81      3.70 o 
   9   3   6      650.96      635.77     16.70 o 
  10   3   6        6.77        0.10      5.29 o 
  11   3   6      646.04      656.70     18.71 o 
  12   3   6        4.85        3.88      6.40 o 
  13   3   6       24.71       22.03      7.51 o 
  14   3   6      203.48      222.18     15.25 o 
  15   3   6      231.11      230.36     15.65 o 
  16   3   6      145.95      164.67     15.75 o 
  17   3   6      229.31      302.98     20.85 o 
  18   3   6        0.11       17.62      9.67 o 
 -18   4   6      954.59     1077.96     45.14 o 
 -17   4   6      358.31      444.54     29.35 o 
 -16   4   6      146.74      188.17     20.86 o 
 -15   4   6       54.38       71.76     14.24 o 
 -14   4   6      122.01       96.48     15.28 o 
 -13   4   6      269.56      241.28     20.84 o 
 -12   4   6      102.63       94.46     14.20 o 
 -11   4   6       63.48       61.81     11.82 o 
 -10   4   6      202.30      140.18     14.81 o 
  -9   4   6      737.88      678.59     24.75 o 
  -8   4   6      167.93      131.18     12.60 o 
  -7   4   6       69.44       72.05      6.56 o 
  -6   4   6      404.75      387.56     20.40 o 
  -5   4   6       22.10       19.09      7.00 o 
  -4   4   6      873.51      908.08     37.04 o 
  -3   4   6     1138.98     1177.15     29.43 o 
  -2   4   6     4879.73     5419.52     78.52 o 
  -1   4   6     3276.91     3695.87     58.33 o 
   0   4   6      164.35      172.48     11.24 o 
   1   4   6     1406.88     1551.17     39.74 o 
   2   4   6      993.04      971.50     30.11 o 
   3   4   6      243.68      251.23     13.27 o 
   4   4   6      947.70     1053.29     21.24 o 
   5   4   6      486.32      489.57     14.61 o 
   6   4   6       80.86       82.64      7.89 o 
   7   4   6       35.72       26.24      7.14 o 
   8   4   6      671.98      633.75     29.96 o 
   9   4   6       83.07       71.76     27.36 o 
  10   4   6      445.65      474.29     29.32 o 
  11   4   6      597.63      545.38     26.16 o 
  12   4   6      169.07      168.19     13.03 o 
  13   4   6      132.74      130.58      9.75 o 
  14   4   6        8.39       12.31     13.30 o 
  15   4   6      145.52      173.61     33.52 o 
  16   4   6       98.40      106.45     16.86 o 
  17   4   6      383.72      370.55     63.58 o 
  18   4   6       10.54       22.18     36.04 o 
 -17   5   6      295.30      378.09     42.53 o 
 -16   5   6        3.07       23.67     15.25 o 
 -15   5   6      260.15      306.00     36.82 o 
 -14   5   6      490.43      443.32     41.87 o 
 -13   5   6      261.06      320.73     35.04 o 
 -12   5   6      148.13      124.39     30.58 o 
 -11   5   6       20.64       16.92     32.59 o 
 -10   5   6      755.33      811.78     41.74 o 
  -9   5   6       35.38       21.04     24.41 o 
  -8   5   6      106.00       92.67     27.31 o 
  -7   5   6     1760.02     1642.57     54.56 o 
  -6   5   6      286.97      277.49     27.08 o 
  -5   5   6      325.13      388.60     26.34 o 
  -4   5   6       11.68       10.26      5.96 o 
  -3   5   6       88.49       95.75     15.97 o 
  -2   5   6      131.83      161.47     14.51 o 
  -1   5   6       19.56       13.69      5.41 o 
   0   5   6      303.46      322.24     16.45 o 
   1   5   6      167.80      159.74     15.97 o 
   2   5   6      825.09      889.33     31.78 o 
   3   5   6      622.22      661.48     23.95 o 
   4   5   6      230.83      215.63     28.35 o 
   5   5   6      703.30      737.66     26.35 o 
   6   5   6      565.52      548.92     23.42 o 
   7   5   6       49.27       63.02     11.16 o 
   8   5   6      176.97      285.04     22.48 o 
   9   5   6      734.69      643.48     33.08 o 
  10   5   6       12.09       18.45      9.78 o 
  11   5   6      359.60      302.06     28.90 o 
  12   5   6      175.01      108.57     35.31 o 
  13   5   6        9.09        3.88     25.57 o 
  14   5   6        9.73      -25.15     25.15 o 
  15   5   6       47.89       22.99     33.63 o 
  16   5   6       30.43        1.96     31.61 o 
  17   5   6       79.14       35.53     33.20 o 
 -16   6   6      426.00      435.18     45.49 o 
 -15   6   6       93.39      149.36     46.12 o 
 -14   6   6       93.64      150.50     41.72 o 
 -13   6   6        0.25        4.77     12.34 o 
 -12   6   6      349.90      434.61     49.29 o 
 -11   6   6       64.51      101.18     22.29 o 
 -10   6   6       15.89        5.40     13.45 o 
  -9   6   6      127.17      168.45     43.48 o 
  -8   6   6      121.65      150.76     23.47 o 
  -7   6   6      100.23       89.92     18.97 o 
  -6   6   6     2035.12     1915.43     61.10 o 
  -5   6   6     1543.53     1498.11     42.52 o 
  -4   6   6     2488.43     2606.49     56.47 o 
  -3   6   6     1993.92     2016.22     47.71 o 
  -2   6   6      381.58      403.82     22.38 o 
  -1   6   6      140.35      162.34     15.48 o 
   0   6   6      117.89      144.07     27.39 o 
   1   6   6      126.61      133.05     16.70 o 
   2   6   6      921.61     1038.02     48.47 o 
   3   6   6       52.46       59.00     10.62 o 
   4   6   6      204.32      187.39     17.36 o 
   5   6   6       79.78       62.01     11.32 o 
   6   6   6      763.28      739.12     29.07 o 
   7   6   6       83.87      103.39     14.25 o 
   8   6   6      193.15      141.23     16.47 o 
   9   6   6       65.76       62.02     12.45 o 
  10   6   6      199.09      173.17     39.70 o 
  11   6   6       88.71       76.31     30.57 o 
  12   6   6       59.11       26.19     27.35 o 
  13   6   6      102.32      120.96     36.80 o 
  14   6   6       49.63      -18.43     30.37 o 
  15   6   6      185.82      160.51     45.90 o 
  16   6   6       19.83       62.57     34.55 o 
 -15   7   6       30.86       46.42     17.46 o 
 -14   7   6       83.30       43.88     27.03 o 
 -13   7   6       43.75       33.77     16.88 o 
 -12   7   6      264.05      329.95     37.82 o 
 -11   7   6       76.23       58.93     31.13 o 
 -10   7   6        2.45       17.73     13.20 o 
  -9   7   6      109.97      152.27     37.26 o 
  -8   7   6      222.20      188.66     26.28 o 
  -7   7   6      245.40      272.40     42.09 o 
  -6   7   6      478.61      576.32     36.33 o 
  -5   7   6      543.88      635.68     29.58 o 
  -4   7   6      256.59      296.72     31.27 o 
  -3   7   6       93.89       68.87     12.55 o 
  -2   7   6       50.31       67.99     12.42 o 
  -1   7   6      896.19      902.52     32.16 o 
   0   7   6      119.83      116.54     14.66 o 
   1   7   6      335.40      320.85     36.96 o 
   2   7   6     1097.36     1138.67     46.14 o 
   3   7   6        6.43       12.08      6.96 o 
   4   7   6      249.47      178.17     18.06 o 
   5   7   6      279.90      215.83     20.48 o 
   6   7   6      506.77      454.88     36.14 o 
   7   7   6      292.59      254.29     26.51 o 
   8   7   6      655.45      652.07     40.37 o 
   9   7   6      587.26      570.45     41.37 o 
  10   7   6      230.13      211.43     44.99 o 
  11   7   6      152.43       94.91     36.28 o 
  12   7   6       18.22      -15.04     23.53 o 
  13   7   6        3.69       -5.07     28.13 o 
  14   7   6       84.39       79.69     34.25 o 
 -13   8   6      177.41      198.88     32.94 o 
 -12   8   6      228.45      234.50     34.12 o 
 -11   8   6      268.53      238.18     33.89 o 
 -10   8   6        3.07        5.10     13.00 o 
  -9   8   6      137.48      147.13     27.10 o 
  -8   8   6        5.96       15.15     14.70 o 
  -7   8   6      313.42      298.28     33.60 o 
  -6   8   6     1042.49     1054.41     50.52 o 
  -5   8   6      340.64      341.50     26.96 o 
  -4   8   6      125.27      129.28     20.97 o 
  -3   8   6      100.72       99.11     15.09 o 
  -2   8   6       14.12       21.00      9.56 o 
  -1   8   6       36.25       47.35     12.45 o 
   0   8   6       59.67       59.78     12.19 o 
   1   8   6      606.86      632.56     28.84 o 
   2   8   6      198.16      193.29     20.33 o 
   3   8   6      119.43      118.45     17.14 o 
   4   8   6      103.16      142.19     18.77 o 
   5   8   6        5.56       16.82     11.36 o 
   6   8   6       14.89       24.54     14.94 o 
   7   8   6      109.84      103.44     22.44 o 
   8   8   6        0.07       10.08     13.35 o 
   9   8   6      112.73      105.81     23.58 o 
  10   8   6       87.63       42.92     32.88 o 
  11   8   6        4.79      -24.00     24.27 o 
  12   8   6      456.16      326.15     57.78 o 
  13   8   6      152.64      108.83     40.89 o 
 -11   9   6      328.59      348.48     43.58 o 
 -10   9   6       17.63       22.69     17.28 o 
  -9   9   6       81.04       66.27     21.58 o 
  -8   9   6        9.64       -5.34     11.57 o 
  -7   9   6        0.63       -2.05     13.61 o 
  -6   9   6        0.34       27.37     17.57 o 
  -5   9   6       64.67       57.17     19.41 o 
  -4   9   6       69.73       67.73     14.86 o 
  -3   9   6       59.36       33.86     13.40 o 
  -2   9   6      369.98      437.04     31.44 o 
  -1   9   6      141.43      175.64     23.41 o 
   0   9   6       88.28       74.04     15.30 o 
   1   9   6       85.05       84.22     13.74 o 
   2   9   6        3.38        5.23      9.87 o 
   3   9   6      102.55      109.61     22.55 o 
   4   9   6       21.15       16.13     15.22 o 
   5   9   6      375.32      419.74     41.12 o 
   6   9   6      137.37      122.99     27.18 o 
   7   9   6       65.71       70.48     22.45 o 
   8   9   6      376.33      289.81     36.02 o 
   9   9   6        0.64       -9.11     15.89 o 
  10   9   6       51.33       47.38     31.84 o 
  -7  10   6       76.88       58.57     21.04 o 
  -6  10   6      191.50      208.15     33.42 o 
  -5  10   6      533.66      495.22     37.48 o 
  -4  10   6      353.61      403.02     33.22 o 
  -3  10   6      249.55      327.02     45.72 o 
  -2  10   6      249.27      229.87     25.35 o 
  -1  10   6       31.14       22.93     18.41 o 
   0  10   6       30.39       25.40     16.02 o 
   1  10   6      247.28      255.16     34.27 o 
   2  10   6       99.80      182.57     30.08 o 
   3  10   6      272.39      298.91     72.57 o 
   4  10   6        0.00        0.13     13.23 o 
   5  10   6      190.40      183.35     29.79 o 
   6  10   6        5.49        1.22     13.15 o 
   7  10   6       60.49       35.51     16.80 o 
 -19   1   7       33.08       38.62      6.78 o 
 -18   1   7       67.09       53.32      7.08 o 
 -17   1   7       99.21      105.16     10.29 o 
 -16   1   7      259.62      236.85     12.03 o 
 -15   1   7       43.53       43.05      6.65 o 
 -14   1   7       67.46       55.39      6.86 o 
 -13   1   7      274.36      246.56     10.89 o 
 -12   1   7      301.97      255.22     10.67 o 
 -11   1   7     1681.59     1589.60     22.44 o 
 -10   1   7        0.11        3.44      3.90 o 
  -9   1   7      992.65     1006.60     16.05 o 
  -8   1   7       57.56       42.66      4.52 o 
  -7   1   7      931.00      970.34     13.88 o 
  -6   1   7     1191.24     1257.54     14.16 o 
  -5   1   7     3167.86     3198.03     25.03 o 
  -4   1   7       92.35      103.99      3.71 o 
  -3   1   7      186.90      127.53      3.31 o 
  -2   1   7     5169.27     5147.63     38.42 o 
  -1   1   7        1.32       22.02      3.37 o 
   0   1   7     2129.06     2330.05     18.24 o 
   1   1   7     3947.10     4073.87     36.34 o 
   2   1   7      139.65      158.57      3.46 o 
   3   1   7     1737.12     1810.58     15.58 o 
   4   1   7     5662.73     5833.11     42.30 o 
   5   1   7     2077.33     2242.07     22.47 o 
   6   1   7      709.85      732.30     13.36 o 
   7   1   7     1572.88     1622.88     20.34 o 
   8   1   7       14.51       12.25      4.53 o 
   9   1   7      681.65      696.44     15.99 o 
  10   1   7     2215.13     1939.75     28.04 o 
  11   1   7     4388.75     4010.20     45.71 o 
  12   1   7      265.99      226.34     12.41 o 
  13   1   7        2.88        0.30      4.42 o 
  14   1   7       66.58       48.61      7.59 o 
  15   1   7       66.97       80.83      8.98 o 
  16   1   7       12.66       17.12      7.61 o 
  17   1   7      111.06      134.70     12.08 o 
  18   1   7        9.63        9.45      7.22 o 
  19   1   7      115.10      149.23     20.80 o 
 -19   2   7       14.92       44.63      7.48 o 
 -18   2   7     1194.03     1223.50     27.51 o 
 -17   2   7        9.58       23.41      7.74 o 
 -16   2   7       54.77       66.23      9.27 o 
 -15   2   7       20.04       19.65      6.98 o 
 -14   2   7       10.65        5.65      4.74 o 
 -13   2   7      155.35      129.71     13.28 o 
 -12   2   7      410.07      344.64     10.86 o 
 -11   2   7      654.58      542.59     12.06 o 
 -10   2   7      924.12      839.36     17.91 o 
  -9   2   7      709.53      776.90     16.21 o 
  -8   2   7        0.96       -3.17      3.17 o 
  -7   2   7      791.75      791.55     12.09 o 
  -6   2   7      314.79      267.22      7.16 o 
  -5   2   7        5.78        9.61      3.99 o 
  -4   2   7       26.54       47.12      4.55 o 
  -3   2   7      373.08      379.87     12.33 o 
  -2   2   7     2963.15     3120.53     39.22 o 
  -1   2   7     6241.39     6462.11     55.79 o 
   0   2   7     2794.23     3031.42     28.79 o 
   1   2   7      491.22      510.25      8.47 o 
   2   2   7     3789.72     3802.32     34.25 o 
   3   2   7       47.21       55.34      3.85 o 
   4   2   7     3013.98     3304.12     24.89 o 
   5   2   7     3284.13     3426.48     25.52 o 
   6   2   7      114.20      111.47      4.64 o 
   7   2   7     3484.77     3789.64     32.56 o 
   8   2   7     3353.48     3182.43     32.01 o 
   9   2   7      167.74      178.51      8.66 o 
  10   2   7     1105.28     1061.53     27.90 o 
  11   2   7     1089.11      937.55     18.08 o 
  12   2   7      533.52      505.75     14.16 o 
  13   2   7       22.45       21.83      6.25 o 
  14   2   7       62.41       47.56      7.36 o 
  15   2   7        6.99       11.15      7.59 o 
  16   2   7      187.07      220.08     12.73 o 
  17   2   7      886.04      947.29     23.47 o 
  18   2   7      270.76      279.92     15.65 o 
  19   2   7      489.99      566.05     25.97 o 
 -19   3   7       11.95       50.74     16.23 o 
 -18   3   7      272.56      253.94     22.68 o 
 -17   3   7       54.37       60.90     16.25 o 
 -16   3   7        9.82       22.27      7.99 o 
 -15   3   7       17.27       25.67      7.86 o 
 -14   3   7        0.00       24.91     11.29 o 
 -13   3   7        0.38       13.45      8.31 o 
 -12   3   7      172.91      178.75     11.14 o 
 -11   3   7        0.01        1.27     11.15 o 
 -10   3   7     1592.79     1520.85     35.88 o 
  -9   3   7       17.92       15.74      8.11 o 
  -8   3   7     1286.01     1312.30     25.32 o 
  -7   3   7      847.76      939.29     25.78 o 
  -6   3   7     3635.01     3815.26     40.50 o 
  -5   3   7       69.77      104.57      9.71 o 
  -4   3   7     2571.26     2816.25     34.42 o 
  -3   3   7       49.65       84.24      5.78 o 
  -2   3   7      935.92     1016.49     14.08 o 
  -1   3   7      469.05      602.84     16.96 o 
   0   3   7       33.37       52.05      5.97 o 
   1   3   7      383.32      391.32     11.44 o 
   2   3   7       48.67       59.73      9.49 o 
   3   3   7       63.69       57.63      3.59 o 
   4   3   7       18.88       16.85      2.84 o 
   5   3   7     1192.91     1234.30     16.66 o 
   6   3   7     3591.61     3929.54     35.78 o 
   7   3   7      153.83      176.67      8.80 o 
   8   3   7      298.98      328.09      7.87 o 
   9   3   7      401.19      421.82     13.40 o 
  10   3   7      656.46      543.11     15.62 o 
  11   3   7      594.97      564.61     17.61 o 
  12   3   7      445.46      410.18     16.81 o 
  13   3   7        5.07        4.55      7.81 o 
  14   3   7       10.33       19.48      7.82 o 
  15   3   7      111.56       95.23     16.85 o 
  16   3   7      107.71      132.72     15.04 o 
  17   3   7       77.21      102.40     19.35 o 
  18   3   7       39.92       58.93     11.48 o 
 -18   4   7       54.54       92.39     15.73 o 
 -17   4   7      333.96      372.92     26.91 o 
 -16   4   7       20.80       38.50     12.27 o 
 -15   4   7       77.23       56.65     13.96 o 
 -14   4   7        1.48       17.52     10.16 o 
 -13   4   7      201.45      162.37     18.25 o 
 -12   4   7       25.31       13.06      8.72 o 
 -11   4   7      139.78      126.22     17.38 o 
 -10   4   7     3304.25     3321.48     62.76 o 
  -9   4   7      749.43      716.18     25.91 o 
  -8   4   7      714.00      738.41     43.12 o 
  -7   4   7      100.02       89.74      8.04 o 
  -6   4   7      147.36      124.97     11.47 o 
  -5   4   7       38.20       32.77      8.41 o 
  -4   4   7       48.67       61.49      9.48 o 
  -3   4   7       67.16       69.59      9.40 o 
  -2   4   7     1911.33     1957.79     38.83 o 
  -1   4   7     2209.32     2355.78     42.61 o 
   0   4   7      489.67      498.07     16.99 o 
   1   4   7      523.35      593.08     22.50 o 
   2   4   7       79.51       78.80      6.46 o 
   3   4   7       99.15       94.85      7.57 o 
   4   4   7      966.58      994.20     20.93 o 
   5   4   7     1233.41     1277.91     25.29 o 
   6   4   7       26.89       32.36      5.66 o 
   7   4   7        0.44        5.09      5.28 o 
   8   4   7      321.05      330.38     19.52 o 
   9   4   7        5.60        9.71      7.85 o 
  10   4   7      163.80      144.59     11.02 o 
  11   4   7      403.60      420.45     21.03 o 
  12   4   7        7.31       -1.93     16.60 o 
  13   4   7       77.54      106.85     15.26 o 
  14   4   7        8.99       10.60      5.50 o 
  15   4   7       55.68       82.63     10.22 o 
  16   4   7        6.70       12.92     32.45 o 
  17   4   7      492.52      517.47     72.81 o 
  18   4   7        0.15      114.07     37.41 o 
 -17   5   7        1.72       14.60     12.87 o 
 -16   5   7      141.55      184.19     30.89 o 
 -15   5   7        4.09       39.07     20.11 o 
 -14   5   7      210.91      177.93     15.87 o 
 -13   5   7      175.52      181.01     35.15 o 
 -12   5   7        8.98       -0.51     12.70 o 
 -11   5   7       12.47       13.12     11.50 o 
 -10   5   7       23.21       29.57     13.67 o 
  -9   5   7      419.74      383.31     32.69 o 
  -8   5   7     1508.60     1490.64     54.01 o 
  -7   5   7     1095.58     1094.84     44.39 o 
  -6   5   7     2641.37     2767.01     72.43 o 
  -5   5   7     2477.44     2520.48     66.54 o 
  -4   5   7     2413.01     2642.95     53.47 o 
  -3   5   7      507.75      550.85     27.05 o 
  -2   5   7       21.22       12.19      5.61 o 
  -1   5   7       31.08       46.72      8.42 o 
   0   5   7      374.30      378.56     17.37 o 
   1   5   7       63.44       85.33     12.06 o 
   2   5   7      322.55      276.77     18.64 o 
   3   5   7       11.34        5.80      4.49 o 
   4   5   7        3.67        7.54      4.89 o 
   5   5   7        0.04        0.75      4.34 o 
   6   5   7       59.56       67.88     11.67 o 
   7   5   7      140.15      135.13     14.89 o 
   8   5   7      571.35      562.81     25.05 o 
   9   5   7        0.60        4.07      9.04 o 
  10   5   7        0.60        5.94      7.70 o 
  11   5   7       85.98       51.01     28.62 o 
  12   5   7      720.31      696.66     63.55 o 
  13   5   7        0.01      -23.29     23.29 o 
  14   5   7       39.85       56.86     36.78 o 
  15   5   7       79.61      127.89     42.55 o 
  16   5   7       97.00      134.42     48.08 o 
  17   5   7       37.94       17.96     31.00 o 
 -16   6   7       13.88       15.69     14.46 o 
 -15   6   7       20.49       20.17     14.62 o 
 -14   6   7      286.65      394.12     71.63 o 
 -13   6   7       62.98       80.29     21.41 o 
 -12   6   7        9.77       32.54     15.44 o 
 -11   6   7       97.85       84.98     21.88 o 
 -10   6   7       10.75        1.78      9.86 o 
  -9   6   7       57.66       55.21     25.08 o 
  -8   6   7       60.40       72.00     31.22 o 
  -7   6   7      785.13      781.48     79.99 o 
  -6   6   7       45.89       47.64     14.58 o 
  -5   6   7     1556.49     1508.55     42.31 o 
  -4   6   7     3183.85     3115.37     86.98 o 
  -3   6   7     2379.20     2484.86     54.11 o 
  -2   6   7      385.85      397.75     21.95 o 
  -1   6   7       18.16        6.76      6.06 o 
   0   6   7      125.79      105.71     19.82 o 
   1   6   7       90.53       99.29     14.45 o 
   2   6   7      784.63      809.17     33.68 o 
   3   6   7      474.46      475.99     34.92 o 
   4   6   7       14.48       18.15      7.17 o 
   5   6   7        2.48       -5.73      5.73 o 
   6   6   7       17.45       19.12      7.90 o 
   7   6   7       93.86      103.47     13.88 o 
   8   6   7      419.00      356.75     23.28 o 
   9   6   7        0.25      -11.05     13.01 o 
  10   6   7      194.54      256.04     46.33 o 
  11   6   7       45.37       -2.86     22.65 o 
  12   6   7       23.60       16.16     25.00 o 
  13   6   7       14.60       30.68     28.55 o 
  14   6   7       25.59       26.15     30.98 o 
  15   6   7        0.02      -14.67     29.76 o 
  16   6   7       30.08       19.20     32.33 o 
 -15   7   7        0.01        9.07     11.35 o 
 -14   7   7       20.44       17.91     16.32 o 
 -13   7   7        2.31       -4.67     12.89 o 
 -12   7   7       15.98       26.43     17.87 o 
 -11   7   7       19.04       31.96     22.12 o 
 -10   7   7      193.24      234.18     31.03 o 
  -9   7   7       17.88        5.54     13.13 o 
  -8   7   7        0.06       -1.57     10.48 o 
  -7   7   7        1.80       -9.30      9.30 o 
  -6   7   7      219.14      238.40     38.14 o 
  -5   7   7        7.05        7.13      8.51 o 
  -4   7   7      217.82      200.87     19.55 o 
  -3   7   7       53.09       62.90     12.65 o 
  -2   7   7        4.65       10.75      7.36 o 
  -1   7   7        6.10       -0.83      6.50 o 
   0   7   7      371.13      389.07     35.36 o 
   1   7   7        2.63        9.01      6.50 o 
   2   7   7      354.65      364.97     26.12 o 
   3   7   7        6.40        1.28      7.02 o 
   4   7   7      505.16      526.84     25.62 o 
   5   7   7       23.24       25.44      8.88 o 
   6   7   7      299.47      293.31     30.93 o 
   7   7   7       21.21       23.51     12.81 o 
   8   7   7      369.00      320.54     34.61 o 
   9   7   7       74.60       75.78     21.85 o 
  10   7   7      228.38      208.38     43.65 o 
  11   7   7       82.55      103.98     37.10 o 
  12   7   7      130.25      121.18     40.18 o 
  13   7   7       87.67       62.89     36.12 o 
  14   7   7       14.64       47.18     31.73 o 
 -13   8   7       45.45       35.72     18.74 o 
 -12   8   7       60.84       58.70     22.28 o 
 -11   8   7      106.41      116.09     39.29 o 
 -10   8   7        2.55       13.83     13.74 o 
  -9   8   7       14.81       22.72     15.19 o 
  -8   8   7       39.61       27.97     16.43 o 
  -7   8   7       35.79       36.66     21.96 o 
  -6   8   7       50.50       39.16     15.62 o 
  -5   8   7      691.02      707.01     37.54 o 
  -4   8   7      680.47      701.84     32.64 o 
  -3   8   7        0.53       -0.91      8.24 o 
  -2   8   7      918.06      954.35     36.26 o 
  -1   8   7      123.09      108.70     16.01 o 
   0   8   7       88.60      103.27     24.11 o 
   1   8   7       71.88       74.68     14.24 o 
   2   8   7       55.63       75.38     17.60 o 
   3   8   7       66.52       63.54     18.96 o 
   4   8   7        5.87       16.88     12.52 o 
   5   8   7      208.60      188.54     26.84 o 
   6   8   7      278.83      330.05     36.23 o 
   7   8   7       19.33        0.48     27.13 o 
   8   8   7       14.30       -0.92     12.95 o 
   9   8   7       37.88       20.20     15.04 o 
  10   8   7      236.59      163.77     45.48 o 
  11   8   7      332.67      226.02     48.57 o 
  12   8   7      324.02      367.24     57.83 o 
  13   8   7       22.87       -4.92     22.14 o 
 -11   9   7       93.88       60.71     29.64 o 
 -10   9   7      115.06       93.02     23.61 o 
  -9   9   7      117.47      132.58     27.78 o 
  -8   9   7       75.73       99.68     40.69 o 
  -7   9   7        0.03        7.45     14.02 o 
  -6   9   7      398.54      406.70     40.75 o 
  -5   9   7      270.98      292.83     33.58 o 
  -4   9   7        3.89       -1.10      9.09 o 
  -3   9   7       28.14       29.46     12.35 o 
  -2   9   7      270.89      264.63     25.23 o 
  -1   9   7       86.07       91.83     16.59 o 
   0   9   7      243.64      258.57     24.18 o 
   1   9   7       14.08       45.52     21.99 o 
   2   9   7      149.17      126.95     29.41 o 
   3   9   7       22.26       48.53     18.46 o 
   4   9   7       51.94       34.69     21.45 o 
   5   9   7       16.64        1.14     13.86 o 
   6   9   7        0.02       -5.17     14.21 o 
   7   9   7      261.08      245.16     34.65 o 
   8   9   7       97.31       89.33     23.16 o 
   9   9   7       84.46       74.01     25.23 o 
  10   9   7       33.65       32.75     30.80 o 
  -7  10   7       21.33       10.86     36.05 o 
  -6  10   7       29.14       46.72     20.25 o 
  -5  10   7        0.91       -3.63     14.99 o 
  -4  10   7      161.58      165.47     23.40 o 
  -3  10   7      131.94      104.20     37.72 o 
  -2  10   7       84.03       92.91     33.05 o 
  -1  10   7        0.72        2.36     15.18 o 
   0  10   7      135.31      108.87     24.76 o 
   1  10   7       94.42      120.31     25.23 o 
   2  10   7       30.70       28.31     17.05 o 
   3  10   7        0.01        5.37     14.62 o 
   4  10   7       91.05      111.38     24.45 o 
   5  10   7       18.17        3.78     12.33 o 
   6  10   7        1.94       -6.94     19.67 o 
   7  10   7       21.31        5.95     12.63 o 
 -19   0   8      812.37      781.65     25.94 o 
 -18   0   8       79.93       99.74     12.21 o 
 -17   0   8      246.09      277.34     17.60 o 
 -16   0   8        6.77        2.21      6.74 o 
 -15   0   8       84.71       53.13      9.30 o 
 -14   0   8        2.57       -0.08      4.78 o 
 -13   0   8     1177.74     1012.80     28.29 o 
 -12   0   8     1059.61      845.66     22.50 o 
 -11   0   8       88.22       63.57      9.45 o 
 -10   0   8      193.43      249.72     13.37 o 
  -9   0   8        0.11       14.12      5.81 o 
  -8   0   8     1122.16     1241.66     23.02 o 
  -7   0   8      257.79      276.34     10.83 o 
  -6   0   8      163.53      140.15      8.19 o 
  -5   0   8      424.68      493.29     13.19 o 
  -4   0   8     1328.93     1362.27     19.82 o 
  -3   0   8      499.84      549.77     11.29 o 
  -2   0   8      341.47      296.65     10.04 o 
  -1   0   8     2069.95     2134.55     24.03 o 
   0   0   8     2128.11     2209.02     27.26 o 
   1   0   8      123.51      114.07      5.43 o 
   2   0   8        8.14        2.90      2.21 o 
   3   0   8    16285.20    16096.34    157.49 o 
   4   0   8     6868.51     7327.09     77.77 o 
   5   0   8     4322.03     4570.88     54.36 o 
   6   0   8      994.49     1046.45     21.59 o 
   7   0   8       30.33       38.45      6.50 o 
   8   0   8     2795.88     2684.47     41.94 o 
   9   0   8      388.45      310.64     16.69 o 
  10   0   8        1.67        0.87      7.31 o 
  11   0   8        0.43        5.30      8.02 o 
  12   0   8      575.65      553.91     21.98 o 
  13   0   8       94.68       85.81     12.28 o 
  14   0   8      117.18       91.58     13.25 o 
  15   0   8        0.34       -8.25      8.25 o 
  16   0   8      109.07      117.07     16.22 o 
  17   0   8      527.99      549.51     27.35 o 
  18   0   8      436.00      460.37     30.18 o 
  19   0   8        7.31        8.81     17.17 o 
 -19   1   8      406.72      395.03     16.41 o 
 -18   1   8        0.00       13.75      5.94 o 
 -17   1   8       29.43       34.63      6.02 o 
 -16   1   8       44.67       36.94      6.62 o 
 -15   1   8       57.33       50.23      7.15 o 
 -14   1   8       61.81       52.20      6.65 o 
 -13   1   8        0.41       -4.33      4.33 o 
 -12   1   8      524.91      532.13     13.63 o 
 -11   1   8       22.03       10.69      5.15 o 
 -10   1   8      200.18      199.32      8.87 o 
  -9   1   8       62.51       39.74      5.22 o 
  -8   1   8       28.10       41.46      4.64 o 
  -7   1   8       39.27       29.66      3.37 o 
  -6   1   8     2373.49     2559.16     22.48 o 
  -5   1   8      600.63      685.25      9.36 o 
  -4   1   8       31.48       37.15      3.14 o 
  -3   1   8      399.02      402.40      5.68 o 
  -2   1   8     4415.27     4438.83     32.59 o 
  -1   1   8     2597.10     2576.36     21.73 o 
   0   1   8      364.77      416.75      6.36 o 
   1   1   8      808.80      714.26      8.80 o 
   2   1   8      412.54      464.72      7.13 o 
   3   1   8      788.23      889.69     10.00 o 
   4   1   8     2042.44     2267.68     30.38 o 
   5   1   8      336.67      331.20      8.40 o 
   6   1   8      677.76      756.13     12.68 o 
   7   1   8      362.10      338.65      9.53 o 
   8   1   8       26.20       39.33      5.43 o 
   9   1   8       20.85       29.49      5.72 o 
  10   1   8       39.41       35.21      6.00 o 
  11   1   8      893.98      753.38     28.42 o 
  12   1   8      214.62      210.70     11.14 o 
  13   1   8      283.18      254.43     12.68 o 
  14   1   8        3.88       -1.15      5.85 o 
  15   1   8       65.39       86.61      9.94 o 
  16   1   8       16.51       15.35      7.09 o 
  17   1   8      369.21      414.89     21.41 o 
  18   1   8      110.32       94.10     10.90 o 
  19   1   8      215.95      242.49     21.87 o 
 -19   2   8      462.84      532.03     23.20 o 
 -18   2   8       51.79       74.13      9.85 o 
 -17   2   8       57.79       53.85      9.06 o 
 -16   2   8       12.59       14.17      7.69 o 
 -15   2   8      300.96      321.76     15.45 o 
 -14   2   8        5.23        8.29      5.00 o 
 -13   2   8        0.24       -1.26      4.92 o 
 -12   2   8       76.10       47.98      7.48 o 
 -11   2   8        0.00       -1.82      4.97 o 
 -10   2   8      438.15      432.15     13.82 o 
  -9   2   8      139.61      139.19     10.28 o 
  -8   2   8      296.48      361.76     10.01 o 
  -7   2   8       13.31       18.84      3.67 o 
  -6   2   8      592.42      686.25     12.95 o 
  -5   2   8     1010.23      917.48     17.61 o 
  -4   2   8      417.10      439.92     10.98 o 
  -3   2   8     2181.95     2317.70     48.21 o 
  -2   2   8     1071.85     1154.51     28.73 o 
  -1   2   8      291.68      292.07      8.45 o 
   0   2   8      391.70      411.90      9.31 o 
   1   2   8     2397.89     2590.61     25.36 o 
   2   2   8     3146.59     3755.79     55.12 o 
   3   2   8     1244.19     1260.43     15.05 o 
   4   2   8     5197.14     5500.65     38.15 o 
   5   2   8      307.82      332.55      7.07 o 
   6   2   8      112.44      122.94      4.75 o 
   7   2   8      709.93      678.31     11.39 o 
   8   2   8      957.92      872.35     14.91 o 
   9   2   8       97.57      103.55      7.16 o 
  10   2   8        7.40        9.03      6.50 o 
  11   2   8       42.82       44.71      6.47 o 
  12   2   8       80.05       92.54     11.34 o 
  13   2   8       16.54       22.07      5.91 o 
  14   2   8       70.70       72.44      8.11 o 
  15   2   8      147.30      178.32     12.25 o 
  16   2   8      141.04      138.49     11.08 o 
  17   2   8       87.41       92.87     10.44 o 
  18   2   8       60.51       70.46      9.92 o 
  19   2   8        0.24       24.35     34.25 o 
 -18   3   8      146.86      184.88     19.42 o 
 -17   3   8        5.64       35.90     11.68 o 
 -16   3   8       43.61       50.81      8.89 o 
 -15   3   8      116.22      112.29     10.55 o 
 -14   3   8        1.21       12.81     11.13 o 
 -13   3   8       38.04       31.77      9.26 o 
 -12   3   8       28.13        6.73      9.24 o 
 -11   3   8       15.02       12.16      8.36 o 
 -10   3   8      385.56      400.25     21.21 o 
  -9   3   8        5.46        7.49      8.02 o 
  -8   3   8       35.33       34.73      8.50 o 
  -7   3   8      552.81      534.62     15.56 o 
  -6   3   8      102.46      120.18      7.94 o 
  -5   3   8       30.53       52.96      6.12 o 
  -4   3   8      790.28      875.81     17.04 o 
  -3   3   8       39.82       59.56      5.54 o 
  -2   3   8      653.36      656.98     12.92 o 
  -1   3   8      145.08      174.31      6.29 o 
   0   3   8      235.10      273.56      7.88 o 
   1   3   8     1554.40     1643.27     17.30 o 
   2   3   8     4408.55     4790.42     43.23 o 
   3   3   8       43.23       49.44      4.15 o 
   4   3   8      330.54      336.98      8.08 o 
   5   3   8     1003.65     1060.47     15.61 o 
   6   3   8        1.27        1.18      2.84 o 
   7   3   8     1884.44     1929.74     21.63 o 
   8   3   8     1528.77     1524.96     18.69 o 
   9   3   8       71.43       59.19      7.60 o 
  10   3   8     2744.15     2692.24     36.16 o 
  11   3   8      193.08      177.49     11.83 o 
  12   3   8        0.42        4.06      5.94 o 
  13   3   8      382.26      399.48     18.07 o 
  14   3   8      241.82      265.79     18.04 o 
  15   3   8      110.94      113.33     21.65 o 
  16   3   8      307.05      322.94     20.96 o 
  17   3   8       44.46       32.01     11.62 o 
  18   3   8       45.64       69.00     12.45 o 
 -18   4   8       17.79       61.70     13.93 o 
 -17   4   8      167.70      176.97     21.21 o 
 -16   4   8       93.89       97.47     16.55 o 
 -15   4   8      259.27      274.07     24.37 o 
 -14   4   8      622.40      613.21     30.18 o 
 -13   4   8       91.87       85.62     20.36 o 
 -12   4   8       85.67       92.70     14.42 o 
 -11   4   8      110.20       88.55     13.45 o 
 -10   4   8      417.67      385.39     22.34 o 
  -9   4   8     2100.38     2066.22     45.73 o 
  -8   4   8      598.52      567.75     27.02 o 
  -7   4   8      857.22      769.02     23.89 o 
  -6   4   8      607.97      588.99     14.82 o 
  -5   4   8        3.68       -1.42      7.92 o 
  -4   4   8       73.75       49.61      8.97 o 
  -3   4   8      203.68      240.95     15.50 o 
  -2   4   8      209.83      226.43     13.44 o 
  -1   4   8       44.30       29.25     10.89 o 
   0   4   8       88.80       98.74      9.17 o 
   1   4   8     1503.48     1679.58     29.99 o 
   2   4   8      654.55      695.85     17.53 o 
   3   4   8      226.95      225.25     10.35 o 
   4   4   8        0.20        2.00      3.76 o 
   5   4   8     1125.01     1122.89     23.79 o 
   6   4   8     2175.25     2254.32     37.51 o 
   7   4   8       39.48       39.88      7.35 o 
   8   4   8        2.06        9.33      6.34 o 
   9   4   8       95.77       89.58     11.46 o 
  10   4   8       22.57       28.13      7.29 o 
  11   4   8      198.44      218.87     14.92 o 
  12   4   8       26.68       15.60     23.31 o 
  13   4   8        1.99       31.88     17.93 o 
  14   4   8       50.36       48.88     16.32 o 
  15   4   8       10.41       30.12     41.24 o 
  16   4   8       20.40       25.95     14.05 o 
  17   4   8      178.72      197.26     51.57 o 
 -17   5   8       53.69       61.74     17.40 o 
 -16   5   8     1034.86      965.17     55.34 o 
 -15   5   8      256.85      254.73     18.95 o 
 -14   5   8       68.87       53.59     11.18 o 
 -13   5   8       92.60       79.83     11.15 o 
 -12   5   8       49.40       47.74     36.21 o 
 -11   5   8      220.94      223.26     83.51 o 
 -10   5   8      334.32      319.58     31.91 o 
  -9   5   8      348.82      346.40     39.93 o 
  -8   5   8       79.05       74.81     16.81 o 
  -7   5   8      508.68      563.19     34.17 o 
  -6   5   8      933.53     1008.92     77.90 o 
  -5   5   8      506.47      525.83     30.87 o 
  -4   5   8     3147.69     3275.65     76.17 o 
  -3   5   8     2209.69     2332.81     47.99 o 
  -2   5   8      831.52      878.89     27.18 o 
  -1   5   8      527.28      568.99     21.37 o 
   0   5   8        1.37        1.74      3.73 o 
   1   5   8      894.29      859.45     31.50 o 
   2   5   8     1730.02     1756.50     46.93 o 
   3   5   8      687.57      720.21     28.31 o 
   4   5   8      239.62      275.19     31.16 o 
   5   5   8      372.57      380.63     19.22 o 
   6   5   8      661.59      683.76     46.88 o 
   7   5   8        7.94        3.11      5.64 o 
   8   5   8      104.33       99.27     14.46 o 
   9   5   8      121.03       74.44     28.32 o 
  10   5   8      162.12      186.62     39.12 o 
  11   5   8       87.78       70.43     32.10 o 
  12   5   8      551.15      567.22     64.46 o 
  13   5   8       49.51       73.00     33.08 o 
  14   5   8        8.45      -24.43     24.43 o 
  15   5   8      106.40      157.86     48.31 o 
  16   5   8      559.18      634.99     81.44 o 
  17   5   8       49.27       59.44     36.03 o 
 -16   6   8       20.70       13.69     10.76 o 
 -15   6   8      123.97      153.62     29.91 o 
 -14   6   8       10.68       15.72     14.77 o 
 -13   6   8      126.21      142.40     26.70 o 
 -12   6   8       11.79       18.47     11.78 o 
 -11   6   8      326.80      315.22     34.83 o 
 -10   6   8        1.17       -0.62     11.12 o 
  -9   6   8       19.10       16.19     11.63 o 
  -8   6   8      131.48      122.48     21.89 o 
  -7   6   8     1747.45     1774.29     61.04 o 
  -6   6   8       20.90       34.86     13.84 o 
  -5   6   8      462.76      444.85     47.62 o 
  -4   6   8      724.72      733.98     28.73 o 
  -3   6   8      119.37      136.60     14.89 o 
  -2   6   8        3.58        4.19      5.31 o 
  -1   6   8      227.32      268.79     30.06 o 
   0   6   8      293.60      348.58     24.36 o 
   1   6   8      806.27      774.59     29.41 o 
   2   6   8      349.72      334.69     22.85 o 
   3   6   8       21.07        9.82      9.19 o 
   4   6   8        3.91        2.21      6.12 o 
   5   6   8      412.85      406.05     29.22 o 
   6   6   8       15.87       11.68      7.19 o 
   7   6   8        7.46        4.50      9.57 o 
   8   6   8      365.42      296.33     30.94 o 
   9   6   8        2.63        7.08     17.56 o 
  10   6   8      155.42      187.62     43.30 o 
  11   6   8       20.02       47.14     29.99 o 
  12   6   8      565.01      619.03     68.91 o 
  13   6   8       24.18       -4.56     26.45 o 
  14   6   8       39.18       50.76     32.76 o 
  15   6   8      244.72      217.81     53.87 o 
  16   6   8       67.37       56.53     35.43 o 
 -15   7   8        5.96        7.65     14.75 o 
 -14   7   8        1.27       -4.38     14.55 o 
 -13   7   8      166.24      155.36     29.45 o 
 -12   7   8      355.00      280.62     57.69 o 
 -11   7   8      332.26      290.26     34.94 o 
 -10   7   8        0.07       10.28     13.04 o 
  -9   7   8       16.47       34.02     23.94 o 
  -8   7   8      112.30       82.95     44.93 o 
  -7   7   8      216.63      181.84     27.12 o 
  -6   7   8     1509.09     1408.78     55.51 o 
  -5   7   8      134.18      126.28     20.63 o 
  -4   7   8      467.75      496.04     26.73 o 
  -3   7   8       66.50       56.50     11.93 o 
  -2   7   8      608.51      581.64     81.65 o 
  -1   7   8       44.30       25.09     10.44 o 
   0   7   8      502.76      481.29     23.37 o 
   1   7   8        1.54        5.98      6.10 o 
   2   7   8      329.69      315.35     36.98 o 
   3   7   8       58.37       51.60     10.80 o 
   4   7   8      119.41      110.48     14.79 o 
   5   7   8       51.52       41.05     22.46 o 
   6   7   8      150.54      130.63     22.36 o 
   7   7   8        0.41       19.79     13.44 o 
   8   7   8      859.79      870.56     83.80 o 
   9   7   8       54.59       44.62     16.67 o 
  10   7   8      231.05      278.30     48.43 o 
  11   7   8      343.67      380.62     59.46 o 
  12   7   8      102.24       84.18     36.96 o 
  13   7   8      108.77       94.47     39.36 o 
  14   7   8       34.86        6.90     29.92 o 
 -13   8   8       15.25       16.29     20.92 o 
 -12   8   8      190.73      237.37     78.60 o 
 -11   8   8        0.91        2.19     11.92 o 
 -10   8   8       55.71       39.27     25.77 o 
  -9   8   8       99.23      120.13     25.49 o 
  -8   8   8      281.81      256.58     70.32 o 
  -7   8   8       58.86       49.97     18.32 o 
  -6   8   8      290.05      305.43     66.88 o 
  -5   8   8      943.15      963.37     89.57 o 
  -4   8   8      383.40      465.35     31.72 o 
  -3   8   8       15.10        9.36     10.90 o 
  -2   8   8        7.41       -3.38      8.23 o 
  -1   8   8      251.42      264.20     23.21 o 
   0   8   8       44.40       38.11     10.93 o 
   1   8   8       11.30       17.77      8.74 o 
   2   8   8      155.98      112.74     16.72 o 
   3   8   8      477.82      409.40     38.15 o 
   4   8   8      103.59      106.13     48.18 o 
   5   8   8       86.33       76.72     19.10 o 
   6   8   8      256.20      274.00     33.01 o 
   7   8   8      170.01      186.09     28.81 o 
   8   8   8        4.05        3.55     11.91 o 
   9   8   8       10.65        1.89     12.61 o 
  10   8   8        0.31        0.86     26.76 o 
  11   8   8      285.95      204.51     45.81 o 
  12   8   8       71.32       92.82     35.10 o 
 -10   9   8       72.75       78.47     22.61 o 
  -9   9   8       57.32       47.56     21.73 o 
  -8   9   8       42.13       18.55     33.71 o 
  -7   9   8       74.48       87.18     22.68 o 
  -6   9   8      348.55      450.20     42.03 o 
  -5   9   8      274.38      312.94     36.04 o 
  -4   9   8      558.17      678.31     35.17 o 
  -3   9   8        3.21        0.93      9.46 o 
  -2   9   8       47.43       20.77     14.24 o 
  -1   9   8       31.25       14.41     13.50 o 
   0   9   8      162.37      167.60     36.05 o 
   1   9   8       97.47       79.96     28.83 o 
   2   9   8      203.02      168.14     26.13 o 
   3   9   8       56.09       30.05     15.24 o 
   4   9   8       42.04       83.13     21.43 o 
   5   9   8        2.60        8.46     13.49 o 
   6   9   8        0.03        8.13     15.19 o 
   7   9   8        0.59       -7.10     14.61 o 
   8   9   8      247.33      230.89     33.48 o 
   9   9   8        1.39       -8.41     13.96 o 
  10   9   8        4.04      -15.28     27.27 o 
  -7  10   8       11.99       -5.88     13.26 o 
  -6  10   8      114.05      129.15     26.98 o 
  -5  10   8        0.90        5.56     18.96 o 
  -4  10   8      371.87      389.30     59.43 o 
  -3  10   8        2.63       11.16     21.14 o 
  -2  10   8       27.01       -1.56     16.40 o 
  -1  10   8       94.67       95.38     32.48 o 
   0  10   8      207.18      178.19     41.96 o 
   1  10   8      298.56      258.44     33.47 o 
   2  10   8      152.40      116.53     25.46 o 
   3  10   8       13.55       21.14     16.20 o 
   4  10   8      119.24      143.11     34.83 o 
   5  10   8        8.00       10.11     12.88 o 
   6  10   8       12.19        1.13      9.88 o 
 -19   1   9      149.71      176.93     16.84 o 
 -18   1   9       63.30       59.81      7.09 o 
 -17   1   9      144.42      130.83      8.98 o 
 -16   1   9      217.53      236.14     11.29 o 
 -15   1   9      128.02      111.27     10.41 o 
 -14   1   9      437.03      393.81     13.62 o 
 -13   1   9        0.85       -4.26      4.26 o 
 -12   1   9        0.80        7.10      4.36 o 
 -11   1   9      770.82      735.48     15.31 o 
 -10   1   9       56.18       49.50      5.72 o 
  -9   1   9       28.48       17.04      4.50 o 
  -8   1   9      638.31      613.99     12.01 o 
  -7   1   9     3460.06     3647.27     30.28 o 
  -6   1   9      604.61      500.40      8.87 o 
  -5   1   9       15.74        7.81      2.40 o 
  -4   1   9     6536.63     6827.70     43.36 o 
  -3   1   9     1129.08     1117.55     10.68 o 
  -2   1   9      152.27      150.77      3.57 o 
  -1   1   9       29.00       12.21      2.16 o 
   0   1   9      231.24      288.45      4.28 o 
   1   1   9      125.55      164.51      4.84 o 
   2   1   9      808.82      772.88      9.84 o 
   3   1   9     1004.89     1136.19     12.52 o 
   4   1   9     1235.95     1312.77     14.50 o 
   5   1   9     1812.81     2187.21     22.61 o 
   6   1   9      656.86      594.43     11.44 o 
   7   1   9        5.39       11.44      3.95 o 
   8   1   9        0.09        4.06      4.37 o 
   9   1   9      442.21      428.04     13.87 o 
  10   1   9     1525.68     1391.17     22.46 o 
  11   1   9     4166.61     3793.47     41.38 o 
  12   1   9      632.36      601.66     15.99 o 
  13   1   9      411.45      416.91     17.25 o 
  14   1   9      128.85      146.73     12.99 o 
  15   1   9       11.12       11.60      5.33 o 
  16   1   9       61.30       64.78      9.20 o 
  17   1   9      909.40      988.37     31.59 o 
  18   1   9       87.66       98.12     10.66 o 
  19   1   9       30.23       57.38     12.74 o 
 -19   2   9       44.16       53.84     14.43 o 
 -18   2   9      212.41      264.02     16.08 o 
 -17   2   9      155.38      173.58     13.06 o 
 -16   2   9        2.27        1.82      6.43 o 
 -15   2   9        3.67        8.60      5.34 o 
 -14   2   9       12.98       12.75      6.07 o 
 -13   2   9      272.95      252.15     14.28 o 
 -12   2   9      987.79      840.00     26.81 o 
 -11   2   9      292.42      261.53     12.41 o 
 -10   2   9      280.58      243.91     11.39 o 
  -9   2   9        6.83       -2.33      4.10 o 
  -8   2   9        5.73       10.18      4.33 o 
  -7   2   9       13.66       21.28      3.80 o 
  -6   2   9     4916.12     5059.57     44.93 o 
  -5   2   9       11.90       27.05      4.39 o 
  -4   2   9      376.00      361.65     10.80 o 
  -3   2   9     1140.01     1276.73     26.00 o 
  -2   2   9      639.28      740.68     14.54 o 
  -1   2   9      249.12      284.59      8.93 o 
   0   2   9     2826.13     2945.92     32.60 o 
   1   2   9      487.80      491.22     12.79 o 
   2   2   9     2816.11     2979.96     32.41 o 
   3   2   9      690.53      701.36     11.82 o 
   4   2   9      334.63      420.85      7.56 o 
   5   2   9        7.66       12.84      2.93 o 
   6   2   9      833.25      855.44     12.98 o 
   7   2   9       51.95       62.07      5.03 o 
   8   2   9       36.15       47.58      5.20 o 
   9   2   9      742.58      642.74     13.64 o 
  10   2   9      507.87      470.67     12.99 o 
  11   2   9      164.80      163.94      9.38 o 
  12   2   9     1316.76     1115.14     20.34 o 
  13   2   9       51.29       54.27      7.15 o 
  14   2   9       51.44       42.90      7.41 o 
  15   2   9        6.50        8.30      6.19 o 
  16   2   9       72.21       86.60      9.82 o 
  17   2   9       10.25        7.73      6.94 o 
  18   2   9      201.06      241.92     14.69 o 
 -18   3   9      326.44      388.52     29.86 o 
 -17   3   9        6.52       14.49     10.46 o 
 -16   3   9      292.99      279.76     22.70 o 
 -15   3   9      137.08      151.85     11.94 o 
 -14   3   9        8.11       -3.63      6.08 o 
 -13   3   9       22.86       18.56     10.36 o 
 -12   3   9       10.29        9.21      8.34 o 
 -11   3   9       76.89       72.88     11.89 o 
 -10   3   9      175.69      161.21     16.98 o 
  -9   3   9      227.13      227.70     17.02 o 
  -8   3   9      401.90      423.07     18.93 o 
  -7   3   9       13.34       31.90      9.11 o 
  -6   3   9      376.95      422.76     13.62 o 
  -5   3   9        4.17        2.22      3.81 o 
  -4   3   9        0.84       -1.06      3.19 o 
  -3   3   9        0.00       -0.41      2.97 o 
  -2   3   9      179.41      185.02     10.56 o 
  -1   3   9      159.30      182.02      6.68 o 
   0   3   9      891.18      852.16     12.03 o 
   1   3   9      754.46      833.96     11.71 o 
   2   3   9     1572.68     1634.91     19.71 o 
   3   3   9     1150.73     1222.25     16.67 o 
   4   3   9      195.10      211.67      7.14 o 
   5   3   9       30.75       44.03      4.41 o 
   6   3   9      127.35      129.28      5.42 o 
   7   3   9      450.97      515.67     10.94 o 
   8   3   9        1.39        1.83      3.94 o 
   9   3   9     2599.40     2447.01     29.56 o 
  10   3   9     1424.96     1386.10     24.49 o 
  11   3   9      234.76      213.89     12.78 o 
  12   3   9      432.14      456.31     16.84 o 
  13   3   9        8.90       -2.58      8.11 o 
  14   3   9       10.29       23.67      8.99 o 
  15   3   9      156.53      156.17     14.98 o 
  16   3   9       13.29       28.88     10.06 o 
  17   3   9       11.25       11.61      9.87 o 
  18   3   9       24.06       34.05     12.88 o 
 -18   4   9        3.33       13.71     35.32 o 
 -17   4   9       21.19       30.04     12.91 o 
 -16   4   9        4.94       35.81     13.06 o 
 -15   4   9       72.21       80.27     14.99 o 
 -14   4   9       54.38       54.31     12.71 o 
 -13   4   9      622.61      613.12     29.61 o 
 -12   4   9        2.64        3.46      8.49 o 
 -11   4   9       66.82       83.60     13.40 o 
 -10   4   9      476.34      541.99     24.76 o 
  -9   4   9       63.82       50.42     11.08 o 
  -8   4   9        1.63      -10.46     12.81 o 
  -7   4   9        1.30        4.15      6.69 o 
  -6   4   9       23.04       15.61      5.21 o 
  -5   4   9       56.46       40.68      7.14 o 
  -4   4   9     2994.85     2968.63     65.60 o 
  -3   4   9        3.06        6.01      5.40 o 
  -2   4   9        0.24       -1.99      3.91 o 
  -1   4   9     1851.37     2031.94     38.30 o 
   0   4   9      451.10      508.68     17.23 o 
   1   4   9     1811.09     1928.85     29.21 o 
   2   4   9      113.20      155.29      8.32 o 
   3   4   9      602.27      642.65     15.60 o 
   4   4   9       31.84       30.42      8.27 o 
   5   4   9      828.08      953.07     21.75 o 
   6   4   9     1188.85     1253.15     27.45 o 
   7   4   9        2.64        1.38      3.71 o 
   8   4   9     1059.25      997.38     22.46 o 
   9   4   9     4435.91     4224.41     65.55 o 
  10   4   9       72.61       97.81     13.49 o 
  11   4   9      388.16      456.61     24.40 o 
  12   4   9      205.38      200.68     19.43 o 
  13   4   9      119.84      115.20     16.81 o 
  14   4   9       11.85       10.02     13.83 o 
  15   4   9       47.49       27.47     33.31 o 
  16   4   9       52.53       50.56     36.24 o 
  17   4   9       28.45       19.55     16.88 o 
 -17   5   9       70.95      114.36     24.56 o 
 -16   5   9       23.09       33.41     10.85 o 
 -15   5   9        0.00       21.62     10.14 o 
 -14   5   9       10.60       15.79      9.00 o 
 -13   5   9      611.60      596.35     33.96 o 
 -12   5   9       13.13       12.79      7.78 o 
 -11   5   9      128.21      106.90     13.62 o 
 -10   5   9       71.18       43.29     15.15 o 
  -9   5   9      621.41      540.95     35.91 o 
  -8   5   9      186.88      136.15     21.22 o 
  -7   5   9      176.96      156.14     23.71 o 
  -6   5   9       83.16       64.21     15.52 o 
  -5   5   9       49.49       54.52     31.29 o 
  -4   5   9      106.64      140.88     24.03 o 
  -3   5   9      100.21      114.40     12.95 o 
  -2   5   9      102.21       99.71     14.94 o 
  -1   5   9     1789.48     1818.46     39.42 o 
   0   5   9     1319.13     1334.86     32.15 o 
   1   5   9      200.71      233.92     18.54 o 
   2   5   9      446.34      457.29     21.89 o 
   3   5   9      160.06      168.60     16.27 o 
   4   5   9       61.44       55.47      9.19 o 
   5   5   9      128.16      148.65     14.24 o 
   6   5   9       60.04       34.80     10.55 o 
   7   5   9       81.11      115.79     13.83 o 
   8   5   9       23.00       27.41     20.63 o 
   9   5   9      315.27      282.50     29.56 o 
  10   5   9       20.75       15.89     26.03 o 
  11   5   9       10.59       59.27     28.29 o 
  12   5   9       40.01       17.73     27.18 o 
  13   5   9       52.03       35.15     29.31 o 
  14   5   9        0.01      -14.18     26.77 o 
  15   5   9       27.10      -28.21     28.21 o 
  16   5   9      192.68      175.79     48.65 o 
 -16   6   9       98.30      106.50     40.29 o 
 -15   6   9      188.61      129.54     27.28 o 
 -14   6   9       42.24       50.15     22.63 o 
 -13   6   9        0.13       -4.35     16.79 o 
 -12   6   9      412.78      373.14     38.05 o 
 -11   6   9       21.37       -5.24     29.07 o 
 -10   6   9        8.78        5.52     11.65 o 
  -9   6   9      358.55      319.56     53.70 o 
  -8   6   9        9.55       22.03     12.76 o 
  -7   6   9      157.72      169.07     23.58 o 
  -6   6   9      190.79      242.72     27.06 o 
  -5   6   9      162.51      153.73     21.50 o 
  -4   6   9      339.16      344.42     29.72 o 
  -3   6   9       10.06        2.69      8.74 o 
  -2   6   9       20.95        7.72      7.00 o 
  -1   6   9      155.67      167.65     15.32 o 
   0   6   9       19.19       28.32      7.83 o 
   1   6   9       56.84       71.62     11.45 o 
   2   6   9     1419.07     1355.19     43.87 o 
   3   6   9     2076.57     2229.31    110.28 o 
   4   6   9       86.01       97.78     12.64 o 
   5   6   9       21.67       23.00      8.31 o 
   6   6   9      138.11      114.52     20.67 o 
   7   6   9      307.11      329.38     31.60 o 
   8   6   9      434.63      478.31     39.20 o 
   9   6   9      884.48      886.74     45.90 o 
  10   6   9        0.47        2.42     24.18 o 
  11   6   9        1.48       -0.11     22.78 o 
  12   6   9      499.94      476.77     62.12 o 
  13   6   9      539.27      617.28     74.40 o 
  14   6   9       45.41       45.62     32.28 o 
  15   6   9       24.76        1.47     33.33 o 
 -14   7   9      112.56      120.21     27.47 o 
 -13   7   9       38.38       70.73     21.24 o 
 -12   7   9       40.29       36.93     32.87 o 
 -11   7   9      100.05      109.88     24.38 o 
 -10   7   9        0.00       18.82     14.09 o 
  -9   7   9       58.25      123.60     36.44 o 
  -8   7   9      173.38      198.44     27.75 o 
  -7   7   9      148.28      155.39     24.62 o 
  -6   7   9      110.45      148.73     27.76 o 
  -5   7   9      957.74      886.30     76.09 o 
  -4   7   9     1207.63     1144.17     38.49 o 
  -3   7   9      414.63      387.98     24.07 o 
  -2   7   9       27.07       27.95      9.61 o 
  -1   7   9      246.31      301.41     22.00 o 
   0   7   9        7.38       11.20      6.45 o 
   1   7   9        5.51       16.87      7.46 o 
   2   7   9       77.66       88.94     12.46 o 
   3   7   9       19.76       15.33     11.71 o 
   4   7   9       26.43       20.62     12.01 o 
   5   7   9       68.60       79.80     18.21 o 
   6   7   9       80.65       81.28     19.46 o 
   7   7   9      213.76      205.64     54.41 o 
   8   7   9       14.10        1.60     12.03 o 
   9   7   9      168.02      177.82     27.57 o 
  10   7   9      258.05      330.55     53.92 o 
  11   7   9       21.46       19.49     30.33 o 
  12   7   9        1.32        7.91     30.71 o 
  13   7   9        0.04      -17.75     24.71 o 
  14   7   9       42.15        9.78     23.99 o 
 -13   8   9      185.34      163.16     28.84 o 
 -12   8   9      117.56      108.86     26.53 o 
 -11   8   9       15.17        6.90     16.18 o 
 -10   8   9       23.69       24.92     16.94 o 
  -9   8   9      276.12      305.00     36.03 o 
  -8   8   9      394.47      419.59     40.72 o 
  -7   8   9       95.03       69.65     20.07 o 
  -6   8   9      396.14      410.89     38.20 o 
  -5   8   9       41.06       60.30     17.65 o 
  -4   8   9      273.35      257.11     32.42 o 
  -3   8   9      347.13      320.66     26.05 o 
  -2   8   9      143.20      184.94     30.85 o 
  -1   8   9      743.70      760.41     32.13 o 
   0   8   9      141.73      163.34     18.44 o 
   1   8   9       19.63       48.85     20.56 o 
   2   8   9      392.88      378.62     49.66 o 
   3   8   9      407.48      424.28     39.01 o 
   4   8   9      142.94       83.51     19.20 o 
   5   8   9       47.62       21.42     30.84 o 
   6   8   9     1072.26     1054.57     53.66 o 
   7   8   9       86.46       81.91     21.18 o 
   8   8   9      269.56      280.08     34.31 o 
   9   8   9       18.78       28.02     18.78 o 
  10   8   9      208.56      171.24     44.81 o 
  11   8   9       33.24       27.04     33.64 o 
  12   8   9      181.20      212.24     46.56 o 
 -10   9   9       82.90       42.08     20.64 o 
  -9   9   9        0.05       -7.67     16.61 o 
  -8   9   9       26.62       12.83     15.12 o 
  -7   9   9       41.25       30.62     22.13 o 
  -6   9   9       36.80       18.32     16.73 o 
  -5   9   9       26.06       12.40     15.46 o 
  -4   9   9      307.10      294.76     26.94 o 
  -3   9   9        4.98       -9.26      9.26 o 
  -2   9   9      747.77      697.20     62.08 o 
  -1   9   9      307.12      383.58     54.54 o 
   0   9   9      165.55      197.61     40.17 o 
   1   9   9      323.49      331.21     50.99 o 
   2   9   9        0.41        3.66     13.46 o 
   3   9   9       60.92       68.36     19.60 o 
   4   9   9       26.19       20.62     16.16 o 
   5   9   9      111.91      105.30     22.61 o 
   6   9   9        1.51      -12.41     12.61 o 
   7   9   9      381.62      347.14     40.05 o 
   8   9   9       29.50       31.92     18.31 o 
   9   9   9       97.94       75.06     22.44 o 
  10   9   9      563.84      494.25     67.71 o 
  -7  10   9       76.11       52.17     20.82 o 
  -6  10   9        1.77        5.75     15.58 o 
  -5  10   9      298.37      292.63     50.38 o 
  -4  10   9       65.42       54.25     27.43 o 
  -3  10   9       56.01       77.61     29.32 o 
  -2  10   9       49.08       58.72     28.77 o 
  -1  10   9       46.94       67.55     28.32 o 
   0  10   9        1.27        1.33     14.80 o 
   1  10   9       12.56       -4.71     12.50 o 
   2  10   9       10.58        3.93     14.19 o 
   3  10   9        0.25      -12.00     12.00 o 
   4  10   9       20.07       30.77     14.49 o 
   5  10   9       61.31       23.42     13.96 o 
   6  10   9       11.25        1.53     13.35 o 
 -19   0  10       31.40       40.64     10.08 o 
 -18   0  10       25.07       40.33      9.60 o 
 -17   0  10      370.35      424.54     21.37 o 
 -16   0  10       50.11       36.82     11.08 o 
 -15   0  10        0.64       -5.35      5.97 o 
 -14   0  10      108.30       94.25     10.85 o 
 -13   0  10      521.33      550.34     21.26 o 
 -12   0  10     1367.64     1190.32     29.66 o 
 -11   0  10      468.82      521.25     21.12 o 
 -10   0  10     3220.26     3024.02     44.32 o 
  -9   0  10     3673.45     3491.79     46.01 o 
  -8   0  10     2469.09     2371.22     34.36 o 
  -7   0  10       19.84       27.42      5.15 o 
  -6   0  10     2573.64     2819.14     35.95 o 
  -5   0  10      255.21      272.24     10.21 o 
  -4   0  10     1970.23     2333.21     38.70 o 
  -3   0  10    13221.21    13526.67    175.65 o 
  -2   0  10      611.10      544.69     11.81 o 
  -1   0  10      252.55      197.78      7.94 o 
   0   0  10     4912.31     5352.55     57.78 o 
   1   0  10        9.03       16.26      3.81 o 
   2   0  10      376.82      388.45      8.28 o 
   3   0  10     1199.73     1298.44     18.35 o 
   4   0  10     1367.71     1418.65     23.59 o 
   5   0  10     1838.92     1962.26     30.25 o 
   6   0  10      323.90      326.04     19.99 o 
   7   0  10      361.34      294.80     13.74 o 
   8   0  10      205.52      241.14     14.45 o 
   9   0  10     1106.22     1064.19     26.51 o 
  10   0  10     9579.15     9369.43    157.61 o 
  11   0  10     6129.05     5583.73     76.74 o 
  12   0  10      839.17      836.10     32.39 o 
  13   0  10     2233.25     2060.50     43.58 o 
  14   0  10       17.18        2.02      9.24 o 
  15   0  10      160.35      145.10     15.86 o 
  16   0  10      307.25      346.53     23.12 o 
  17   0  10      154.16      183.35     36.24 o 
  18   0  10      684.71      624.90     32.33 o 
  19   0  10      438.77      534.59     63.32 o 
 -19   1  10      139.18      146.26     13.63 o 
 -18   1  10      195.82      206.57     12.88 o 
 -17   1  10       33.33       30.33      7.20 o 
 -16   1  10      443.44      488.13     15.57 o 
 -15   1  10      197.07      218.18     10.54 o 
 -14   1  10      153.67      161.64      9.12 o 
 -13   1  10      259.10      242.50     10.18 o 
 -12   1  10      496.29      420.00     13.06 o 
 -11   1  10       21.25       25.17      5.57 o 
 -10   1  10      209.74      194.69      9.19 o 
  -9   1  10      416.67      348.82     10.27 o 
  -8   1  10      213.82      233.25      7.82 o 
  -7   1  10        6.74        4.42      2.40 o 
  -6   1  10       53.07       73.69      4.09 o 
  -5   1  10     1769.59     1868.54     16.93 o 
  -4   1  10       34.21       45.21      2.92 o 
  -3   1  10     1407.70     1456.15     13.14 o 
  -2   1  10      615.37      640.99      7.47 o 
  -1   1  10     1597.05     1557.48     12.75 o 
   0   1  10      940.94      998.44      9.29 o 
   1   1  10     4808.54     5120.43     34.94 o 
   2   1  10      679.87      811.91     13.18 o 
   3   1  10      170.54      190.83      5.09 o 
   4   1  10      998.74     1042.57     12.38 o 
   5   1  10     1556.46     1772.48     18.81 o 
   6   1  10       78.97      103.01      6.05 o 
   7   1  10        0.76       -3.08      3.62 o 
   8   1  10        1.81       -4.60      5.43 o 
   9   1  10       80.41       92.07      7.60 o 
  10   1  10      471.08      408.15     13.72 o 
  11   1  10        4.81        1.67      5.19 o 
  12   1  10      536.40      562.78     17.64 o 
  13   1  10      256.56      243.99     12.58 o 
  14   1  10        0.49        0.81      7.67 o 
  15   1  10      133.46      108.58     11.38 o 
  16   1  10       62.59       43.51      8.79 o 
  17   1  10      105.43      108.81     11.93 o 
  18   1  10        4.09       12.92      7.68 o 
 -19   2  10      217.51      239.59     16.33 o 
 -18   2  10        0.07       10.95      5.80 o 
 -17   2  10      164.00      212.43     14.78 o 
 -16   2  10        6.02        0.36      6.02 o 
 -15   2  10      100.48      112.19     12.02 o 
 -14   2  10       33.63       15.78      6.85 o 
 -13   2  10      330.15      296.68     16.04 o 
 -12   2  10       61.81       64.93      9.59 o 
 -11   2  10      132.15      128.15      9.39 o 
 -10   2  10      557.36      520.55     15.21 o 
  -9   2  10      369.90      335.83     11.46 o 
  -8   2  10      803.70      713.19     16.84 o 
  -7   2  10      399.86      395.11     14.12 o 
  -6   2  10      723.66      794.68     13.16 o 
  -5   2  10      174.83      188.31      9.13 o 
  -4   2  10      117.62      128.27      9.43 o 
  -3   2  10      703.29      800.02     13.72 o 
  -2   2  10     4018.93     4444.96     47.36 o 
  -1   2  10     7936.18     8487.68     79.50 o 
   0   2  10     3075.65     3274.43     33.32 o 
   1   2  10     1639.46     1745.63     19.19 o 
   2   2  10       77.23      104.02      7.44 o 
   3   2  10        0.15       -0.05      2.21 o 
   4   2  10        0.42       -1.53      1.84 o 
   5   2  10        0.16        0.97      2.43 o 
   6   2  10      786.63      813.92     10.25 o 
   7   2  10        0.12        2.34      3.19 o 
   8   2  10      583.00      526.51     13.62 o 
   9   2  10     1018.47      930.63     16.42 o 
  10   2  10      120.34      125.29     11.13 o 
  11   2  10      799.49      694.19     15.59 o 
  12   2  10      232.85      206.44     10.70 o 
  13   2  10       32.31       32.00      7.26 o 
  14   2  10      359.72      343.26     14.96 o 
  15   2  10       50.20       62.55      8.43 o 
  16   2  10       79.34       65.71      9.78 o 
  17   2  10        1.57       10.54      7.00 o 
  18   2  10       65.99       68.69     19.10 o 
 -18   3  10       21.97       34.25     10.10 o 
 -17   3  10      262.63      294.23     23.61 o 
 -16   3  10     1177.10     1210.53     43.77 o 
 -15   3  10      435.71      431.52     25.64 o 
 -14   3  10      501.47      437.55     24.55 o 
 -13   3  10        2.34        0.50      8.40 o 
 -12   3  10      212.29      219.07     18.38 o 
 -11   3  10       13.84       15.24      8.24 o 
 -10   3  10     1080.96     1071.47     30.68 o 
  -9   3  10      154.12      155.59     15.28 o 
  -8   3  10      766.72      719.97     23.61 o 
  -7   3  10     2012.03     1848.84     36.63 o 
  -6   3  10     1135.21     1145.17     24.92 o 
  -5   3  10      489.72      466.54     16.38 o 
  -4   3  10     1603.86     1776.42     33.65 o 
  -3   3  10       35.09       46.72      5.67 o 
  -2   3  10      968.79     1068.86     21.04 o 
  -1   3  10     2469.10     2660.75     27.25 o 
   0   3  10      149.18      172.21      5.97 o 
   1   3  10       39.34       61.61      4.56 o 
   2   3  10      980.31     1072.57     13.86 o 
   3   3  10      872.98      889.66     17.98 o 
   4   3  10      207.30      191.78      7.04 o 
   5   3  10      112.53      171.06      6.28 o 
   6   3  10     1361.00     1410.63     18.89 o 
   7   3  10      303.75      313.98     11.56 o 
   8   3  10       26.01       31.35      4.72 o 
   9   3  10        0.72       -3.54      4.57 o 
  10   3  10       26.77       25.06      5.58 o 
  11   3  10      415.81      410.49     16.43 o 
  12   3  10      577.56      597.56     21.60 o 
  13   3  10      228.40      277.09     17.76 o 
  14   3  10      129.66      150.96     14.38 o 
  15   3  10      457.18      481.40     23.30 o 
  16   3  10      463.95      476.97     23.71 o 
  17   3  10      238.68      221.16     19.19 o 
  18   3  10        5.49       12.29      8.87 o 
 -18   4  10      604.41      669.95     34.23 o 
 -17   4  10       50.43       37.73     13.10 o 
 -16   4  10       76.55       91.36     17.12 o 
 -15   4  10       10.10       33.70     12.26 o 
 -14   4  10      362.54      354.26     26.38 o 
 -13   4  10       90.48       67.79     14.92 o 
 -12   4  10      337.40      301.85     23.14 o 
 -11   4  10      646.93      588.87     27.21 o 
 -10   4  10      892.16      817.25     42.87 o 
  -9   4  10      570.13      594.64     24.68 o 
  -8   4  10      735.27      690.37     25.54 o 
  -7   4  10      611.91      571.14     22.91 o 
  -6   4  10      701.69      672.50     20.27 o 
  -5   4  10        0.82        1.07      4.14 o 
  -4   4  10        1.48       -2.67      3.41 o 
  -3   4  10      261.74      288.49     19.28 o 
  -2   4  10      451.61      487.81     30.59 o 
  -1   4  10     1252.70     1360.41     23.17 o 
   0   4  10     1114.95     1196.16     19.89 o 
   1   4  10       25.08       19.90      5.50 o 
   2   4  10      156.88      136.87      8.08 o 
   3   4  10        7.13       16.67      5.74 o 
   4   4  10       79.50      111.95      8.75 o 
   5   4  10       33.95       31.34      5.38 o 
   6   4  10      143.41      164.28      7.31 o 
   7   4  10       50.27       45.04      6.00 o 
   8   4  10       13.98       10.77      5.49 o 
   9   4  10       17.96       32.46      7.86 o 
  10   4  10      109.36      110.88     24.21 o 
  11   4  10      142.81      146.87     17.07 o 
  12   4  10      146.36      130.20     67.87 o 
  13   4  10        0.02        1.66     18.74 o 
  14   4  10       50.00       58.00     14.65 o 
  15   4  10      130.03      154.55     16.76 o 
  16   4  10       90.46      115.41     15.16 o 
  17   4  10       23.38       29.11     22.05 o 
 -17   5  10      269.92      352.65     40.85 o 
 -16   5  10      587.54      626.59     30.78 o 
 -15   5  10     1002.73     1004.32     36.24 o 
 -14   5  10       15.59       23.01      9.88 o 
 -13   5  10       13.36       17.09      8.83 o 
 -12   5  10      102.53       98.37     12.75 o 
 -11   5  10      399.67      377.46     24.19 o 
 -10   5  10      152.77      153.96     20.61 o 
  -9   5  10        4.45       19.69     12.23 o 
  -8   5  10       10.69       -5.77      8.86 o 
  -7   5  10       55.74       51.94     15.33 o 
  -6   5  10       15.08       11.92     15.59 o 
  -5   5  10     2019.34     2053.49     93.81 o 
  -4   5  10      255.38      220.79     59.30 o 
  -3   5  10      430.06      473.68     27.80 o 
  -2   5  10       38.88       41.43      8.28 o 
  -1   5  10     1448.13     1446.04     34.24 o 
   0   5  10      111.28      153.49     12.87 o 
   1   5  10      882.79      883.88     25.03 o 
   2   5  10      201.90      193.70     15.19 o 
   3   5  10       65.88      108.90     13.46 o 
   4   5  10       36.82       30.98      6.81 o 
   5   5  10        8.06        9.25      7.30 o 
   6   5  10        0.47       10.26     11.04 o 
   7   5  10      980.06      938.06     42.28 o 
   8   5  10      716.71      662.59     37.18 o 
   9   5  10     2496.85     2503.07     74.75 o 
  10   5  10        1.34      -16.92     20.58 o 
  11   5  10      179.92      220.20     43.46 o 
  12   5  10      265.18      202.07     42.75 o 
  13   5  10       38.31       49.69     32.59 o 
  14   5  10        0.06      -25.16     25.16 o 
  15   5  10        8.61       26.91     33.56 o 
  16   5  10       85.44       30.32     38.25 o 
 -16   6  10        6.90       24.58     12.78 o 
 -15   6  10        1.06       19.76     17.00 o 
 -14   6  10        8.36       17.04     16.54 o 
 -13   6  10       41.26       25.32     15.88 o 
 -12   6  10       10.51       -0.14     20.30 o 
 -11   6  10       45.08       28.80     15.29 o 
 -10   6  10      444.65      353.52     35.61 o 
  -9   6  10        3.92       -0.22     10.26 o 
  -8   6  10      134.74      129.77     21.78 o 
  -7   6  10       27.38       10.47     10.45 o 
  -6   6  10        7.62       22.56     12.55 o 
  -5   6  10      470.87      478.67     32.39 o 
  -4   6  10       10.91       10.50     10.55 o 
  -3   6  10       39.36       63.91     14.35 o 
  -2   6  10      399.07      412.04     22.03 o 
  -1   6  10        0.11       -2.61      5.28 o 
   0   6  10      155.63      159.87     14.87 o 
   1   6  10      725.71      764.89     26.15 o 
   2   6  10      385.13      392.34     24.85 o 
   3   6  10      163.97      162.78     17.85 o 
   4   6  10      708.40      761.18     38.96 o 
   5   6  10      328.97      355.15     31.95 o 
   6   6  10      260.92      245.92     28.27 o 
   7   6  10      207.62      177.96     33.29 o 
   8   6  10        6.77        4.64     12.32 o 
   9   6  10       71.12       95.49     21.38 o 
  10   6  10      708.77      717.07     64.28 o 
  11   6  10       19.00        5.90     24.30 o 
  12   6  10       22.30       38.79     32.59 o 
  13   6  10        7.97       -3.36     27.69 o 
  14   6  10       23.90        6.04     30.62 o 
  15   6  10        0.93       35.87     32.27 o 
 -14   7  10      581.26      648.82     90.84 o 
 -13   7  10      218.14      261.54     58.05 o 
 -12   7  10      313.75      391.21     67.17 o 
 -11   7  10      296.51      354.41     39.90 o 
 -10   7  10       58.87       72.41     19.89 o 
  -9   7  10      424.52      432.74     40.50 o 
  -8   7  10      532.42      541.64     43.38 o 
  -7   7  10      322.08      346.25     46.37 o 
  -6   7  10      572.46      659.44     40.45 o 
  -5   7  10      103.23      138.65     30.07 o 
  -4   7  10       69.15       61.61     16.44 o 
  -3   7  10      197.46      214.73     19.94 o 
  -2   7  10      747.77      700.58     29.86 o 
  -1   7  10       26.58       35.67      9.62 o 
   0   7  10      139.83      164.69     16.82 o 
   1   7  10      655.98      618.17     25.86 o 
   2   7  10      426.29      338.65     44.71 o 
   3   7  10       81.72       58.41     16.42 o 
   4   7  10       30.49       19.43     12.25 o 
   5   7  10       51.14       48.94     18.01 o 
   6   7  10       78.94       95.90     20.43 o 
   7   7  10       35.66       49.24     25.30 o 
   8   7  10       10.73       15.07     13.57 o 
   9   7  10        6.90      -21.60     23.17 o 
  10   7  10      133.99      150.33     42.08 o 
  11   7  10       81.79       70.62     32.54 o 
  12   7  10      149.40      239.55     48.67 o 
  13   7  10       71.02       66.30     37.69 o 
  14   7  10      126.23       59.91     31.81 o 
 -12   8  10       70.51       41.10     17.00 o 
 -11   8  10       44.64       49.69     19.75 o 
 -10   8  10        7.64       15.58     19.80 o 
  -9   8  10       37.44       13.17     34.21 o 
  -8   8  10      113.94      134.05     25.88 o 
  -7   8  10       73.95       89.63     22.36 o 
  -6   8  10       37.68       18.44     15.63 o 
  -5   8  10     1275.66     1324.82     56.87 o 
  -4   8  10      330.36      329.93     33.29 o 
  -3   8  10      187.75      216.58     21.77 o 
  -2   8  10      235.37      313.32     24.93 o 
  -1   8  10       61.93       70.41     17.12 o 
   0   8  10        2.04       -0.14     13.08 o 
   1   8  10      114.79       56.34     24.42 o 
   2   8  10      349.75      381.33     51.13 o 
   3   8  10      259.52      318.80     34.89 o 
   4   8  10       23.80       29.91     23.42 o 
   5   8  10      133.94      145.99     24.78 o 
   6   8  10      307.57      254.16     32.22 o 
   7   8  10        0.00       -9.10     10.43 o 
   8   8  10      390.75      417.15     40.48 o 
   9   8  10       56.11       36.41     18.91 o 
  10   8  10      313.00      287.46     53.15 o 
  11   8  10      105.34       98.23     37.67 o 
  12   8  10       89.50       58.86     34.69 o 
 -10   9  10       30.09       50.03     18.40 o 
  -9   9  10      111.50      112.56     42.15 o 
  -8   9  10        3.27      -18.02     18.02 o 
  -7   9  10        6.02       -7.15     13.12 o 
  -6   9  10        5.05        2.67     18.61 o 
  -5   9  10      121.12       96.82     22.72 o 
  -4   9  10      318.51      396.94     38.82 o 
  -3   9  10       83.12       37.72     21.36 o 
  -2   9  10       82.89       88.15     28.35 o 
  -1   9  10       52.20       27.77     22.50 o 
   0   9  10       47.26       71.16     26.57 o 
   1   9  10       78.41       52.56     22.24 o 
   2   9  10      485.38      453.13     42.71 o 
   3   9  10       74.78       38.08     17.02 o 
   4   9  10        0.40        5.51     12.17 o 
   5   9  10       63.30       89.48     48.69 o 
   6   9  10     1058.78     1087.87     65.59 o 
   7   9  10      402.48      518.35     46.99 o 
   8   9  10      513.70      485.64     47.18 o 
   9   9  10        0.83       -1.05     12.54 o 
  -6  10  10      186.97      151.17     35.99 o 
  -5  10  10       75.25       63.93     26.08 o 
  -4  10  10        3.10        8.41     16.02 o 
  -3  10  10      123.38      163.85     41.42 o 
  -2  10  10       67.38       25.10     24.13 o 
  -1  10  10       21.30        4.90     18.40 o 
   0  10  10      465.66      412.78     61.09 o 
   1  10  10      344.21      401.95     42.72 o 
   2  10  10        0.26        9.61     14.76 o 
   3  10  10        0.02       11.69     11.63 o 
   4  10  10      236.66      243.21     54.70 o 
   5  10  10      150.25      124.17     34.88 o 
   6  10  10      162.31       94.83     25.73 o 
 -19   1  11      109.47      126.40     12.78 o 
 -18   1  11      240.82      236.87     16.09 o 
 -17   1  11       45.31       72.96      7.29 o 
 -16   1  11       71.72       58.54      6.90 o 
 -15   1  11       36.84       38.11      5.82 o 
 -14   1  11        3.04        4.03      4.29 o 
 -13   1  11        2.31        2.62      4.18 o 
 -12   1  11       90.05       88.24      6.83 o 
 -11   1  11      726.81      729.25     14.23 o 
 -10   1  11       85.04       57.98      6.06 o 
  -9   1  11      689.21      619.74     12.26 o 
  -8   1  11       20.53       21.76      3.86 o 
  -7   1  11      110.19       93.89      4.89 o 
  -6   1  11      316.27      319.38      7.06 o 
  -5   1  11       35.37       17.64      2.57 o 
  -4   1  11     1935.75     2016.21     18.32 o 
  -3   1  11        3.40       -1.59      1.59 o 
  -2   1  11     3968.05     3998.69     27.45 o 
  -1   1  11     6938.29     7198.87     44.47 o 
   0   1  11      742.26      825.31      8.73 o 
   1   1  11     1336.42     1298.31     12.92 o 
   2   1  11     2332.15     2438.56     22.30 o 
   3   1  11       89.38       98.59      5.19 o 
   4   1  11     4110.15     4273.72     32.37 o 
   5   1  11      820.02      898.84     15.55 o 
   6   1  11     1026.46     1074.76     17.27 o 
   7   1  11      154.17      174.30      8.30 o 
   8   1  11       19.62       15.66      5.40 o 
   9   1  11      691.35      658.19     15.48 o 
  10   1  11      662.37      622.29     15.53 o 
  11   1  11     1473.88     1399.58     23.08 o 
  12   1  11       95.52       76.89      7.96 o 
  13   1  11       15.66       11.76      5.89 o 
  14   1  11       64.25       61.21      9.07 o 
  15   1  11        7.46       -3.61      6.12 o 
  16   1  11      293.50      308.56     18.36 o 
  17   1  11      499.32      510.85     21.01 o 
  18   1  11       69.17       76.76     10.65 o 
 -19   2  11       99.52      122.96     16.21 o 
 -18   2  11       10.65       14.03      5.86 o 
 -17   2  11       30.86       47.76     10.55 o 
 -16   2  11       34.96       22.07      6.11 o 
 -15   2  11        0.98       -0.40      7.81 o 
 -14   2  11       22.26       23.13      7.28 o 
 -13   2  11       37.47       28.64      7.01 o 
 -12   2  11       83.15       76.70      8.24 o 
 -11   2  11       91.29       58.80      7.35 o 
 -10   2  11     1639.26     1628.91     25.74 o 
  -9   2  11      422.79      385.76     12.74 o 
  -8   2  11      226.45      230.82      9.60 o 
  -7   2  11       98.06      108.70      6.98 o 
  -6   2  11      564.82      499.15     10.93 o 
  -5   2  11      142.14      163.75      8.29 o 
  -4   2  11      718.01      757.30     15.76 o 
  -3   2  11     1547.39     1464.75     39.30 o 
  -2   2  11        2.59        2.76      3.58 o 
  -1   2  11     1866.93     1992.12     22.92 o 
   0   2  11      568.76      561.65      9.83 o 
   1   2  11      535.69      554.81     12.16 o 
   2   2  11        0.00        0.31      5.27 o 
   3   2  11     4960.43     5242.36     44.46 o 
   4   2  11     1125.32     1230.69     13.92 o 
   5   2  11      253.69      309.69      7.64 o 
   6   2  11      660.50      635.58     10.75 o 
   7   2  11        1.99        4.55      4.55 o 
   8   2  11      740.94      715.81     15.61 o 
   9   2  11      142.77      124.40      8.17 o 
  10   2  11     1916.17     1801.85     32.18 o 
  11   2  11      246.66      183.90      9.77 o 
  12   2  11      236.69      212.38     11.48 o 
  13   2  11      270.99      283.22     13.13 o 
  14   2  11      159.51      142.06     10.88 o 
  15   2  11       10.97        8.80      6.25 o 
  16   2  11      232.27      231.94     13.60 o 
  17   2  11      102.24      122.42     10.94 o 
  18   2  11        0.12        8.99      7.82 o 
 -18   3  11       77.38       88.00     11.56 o 
 -17   3  11      638.54      634.49     45.39 o 
 -16   3  11       77.81       89.37     14.34 o 
 -15   3  11        2.09       21.04      9.75 o 
 -14   3  11       28.62       26.02     10.24 o 
 -13   3  11      100.92      127.96     16.36 o 
 -12   3  11      319.79      310.20     21.21 o 
 -11   3  11      935.32      840.49     32.04 o 
 -10   3  11      236.17      229.49     22.77 o 
  -9   3  11     3967.27     3697.94     60.48 o 
  -8   3  11     2253.71     2214.64     42.97 o 
  -7   3  11     1756.06     1687.95     37.98 o 
  -6   3  11      260.94      333.23     16.93 o 
  -5   3  11      104.64      103.08      8.42 o 
  -4   3  11        0.86        7.36      4.90 o 
  -3   3  11     1359.53     1479.34     23.82 o 
  -2   3  11      150.91      220.15      8.53 o 
  -1   3  11      675.49      736.15     15.57 o 
   0   3  11        0.00       -1.43      2.77 o 
   1   3  11      355.12      332.86      9.20 o 
   2   3  11      526.54      552.94      9.48 o 
   3   3  11      112.40       96.72      8.06 o 
   4   3  11       46.64       56.54      4.49 o 
   5   3  11      139.85      136.55      6.16 o 
   6   3  11      371.93      428.45     16.33 o 
   7   3  11      237.02      272.39     11.14 o 
   8   3  11      159.19      133.85      8.49 o 
   9   3  11      212.91      204.09     12.13 o 
  10   3  11     1377.19     1356.56     23.75 o 
  11   3  11     1124.67     1054.23     21.76 o 
  12   3  11      133.61      129.11     12.75 o 
  13   3  11        2.48       12.35      9.54 o 
  14   3  11        1.07        8.71      8.51 o 
  15   3  11       15.09        6.85      9.29 o 
  16   3  11      905.30      990.52     31.36 o 
  17   3  11       16.97       17.83     10.23 o 
  18   3  11      642.01      733.72     31.99 o 
 -17   4  11      102.77      121.40     18.52 o 
 -16   4  11      197.65      240.38     24.08 o 
 -15   4  11       70.74       67.03     14.44 o 
 -14   4  11       44.16       52.79     13.65 o 
 -13   4  11       10.57       13.25     12.45 o 
 -12   4  11      282.69      302.57     23.53 o 
 -11   4  11      214.36      192.92     18.91 o 
 -10   4  11     4156.10     3918.43     73.12 o 
  -9   4  11      353.35      295.59     31.67 o 
  -8   4  11      778.14      715.80     26.52 o 
  -7   4  11      395.05      340.00     20.02 o 
  -6   4  11      157.36      140.90     11.97 o 
  -5   4  11      588.55      545.72     17.99 o 
  -4   4  11       14.25        4.37      4.71 o 
  -3   4  11      393.43      404.51     11.68 o 
  -2   4  11        3.91        5.59      3.34 o 
  -1   4  11        2.35        5.96      3.70 o 
   0   4  11       63.53       39.96      4.83 o 
   1   4  11      394.18      471.09     12.07 o 
   2   4  11       26.87       37.86      4.58 o 
   3   4  11      405.63      415.57     12.97 o 
   4   4  11      837.08      899.25     16.20 o 
   5   4  11       11.97       15.49      3.53 o 
   6   4  11     2627.97     2625.49     35.15 o 
   7   4  11     2144.37     2184.65     37.07 o 
   8   4  11     2690.63     2568.31     59.77 o 
   9   4  11     1190.96     1083.64     44.25 o 
  10   4  11      434.56      396.60     19.59 o 
  11   4  11      960.13      898.32     36.72 o 
  12   4  11       49.34       37.74     11.00 o 
  13   4  11       92.64       84.52     13.33 o 
  14   4  11      160.56      173.98     17.39 o 
  15   4  11       20.86       18.40     11.42 o 
  16   4  11      227.19      294.74     21.57 o 
  17   4  11       16.32       28.64     11.38 o 
 -17   5  11      269.22      318.74     28.02 o 
 -16   5  11       14.32       36.10     16.59 o 
 -15   5  11       34.95       56.52     13.25 o 
 -14   5  11      586.57      635.63     29.11 o 
 -13   5  11       28.97       16.00      8.90 o 
 -12   5  11      212.84      204.74     17.20 o 
 -11   5  11      337.02      344.01     25.90 o 
 -10   5  11        0.27       12.26      7.09 o 
  -9   5  11        5.23        4.07      5.62 o 
  -8   5  11       48.70       57.36     15.80 o 
  -7   5  11      224.58      200.11     24.23 o 
  -6   5  11       16.30       20.68     15.76 o 
  -5   5  11        1.56       14.31      9.84 o 
  -4   5  11      296.65      325.70     27.20 o 
  -3   5  11        9.33       14.04     21.48 o 
  -2   5  11        4.46       30.82     14.05 o 
  -1   5  11      103.31      112.04     15.16 o 
   0   5  11      334.01      281.65     15.60 o 
   1   5  11       41.26       30.81      7.99 o 
   2   5  11      906.93      869.76     24.10 o 
   3   5  11      732.26      723.49     32.67 o 
   4   5  11      243.17      266.25     26.93 o 
   5   5  11      101.99      132.44     19.99 o 
   6   5  11       73.40       59.53     19.88 o 
   7   5  11      585.15      457.89     32.12 o 
   8   5  11     1708.65     1641.09     78.71 o 
   9   5  11      232.47      213.99     26.23 o 
  10   5  11       40.36       50.91     25.52 o 
  11   5  11      139.42      149.04     38.71 o 
  12   5  11      194.53      157.23     39.51 o 
  13   5  11       71.26       57.43     33.66 o 
  14   5  11      116.47       98.25     40.17 o 
  15   5  11        0.33      -28.68     28.68 o 
  16   5  11        3.20       41.36     37.26 o 
 -16   6  11      102.84       32.95     30.74 o 
 -15   6  11      324.13      405.14     44.18 o 
 -14   6  11      148.31      144.05     27.53 o 
 -13   6  11       21.00       19.48     14.47 o 
 -12   6  11      222.70      195.96     30.16 o 
 -11   6  11       87.87       74.33     20.45 o 
 -10   6  11     1148.26     1224.87     55.84 o 
  -9   6  11      270.34      298.58     32.32 o 
  -8   6  11      275.22      252.80     30.26 o 
  -7   6  11        5.27       -0.07      8.75 o 
  -6   6  11      926.32      927.64     43.62 o 
  -5   6  11     1931.05     1865.54     59.53 o 
  -4   6  11      327.43      313.01     46.30 o 
  -3   6  11      414.71      394.15     31.13 o 
  -2   6  11      180.34      163.42     15.93 o 
  -1   6  11       22.99       22.14      7.41 o 
   0   6  11      122.73      125.22     13.12 o 
   1   6  11       85.86       96.40     11.40 o 
   2   6  11      199.76      242.34     17.28 o 
   3   6  11      488.49      446.40     48.95 o 
   4   6  11      287.11      285.11     71.57 o 
   5   6  11      526.81      546.99     34.00 o 
   6   6  11      904.17      954.73     44.89 o 
   7   6  11       66.82       31.02     13.89 o 
   8   6  11      865.24      752.92     41.53 o 
   9   6  11        0.53       -7.89     16.90 o 
  10   6  11      304.01      319.67     50.03 o 
  11   6  11      728.67      696.15     73.45 o 
  12   6  11      247.16      208.35     44.97 o 
  13   6  11       20.32        2.73     29.42 o 
  14   6  11        4.80       23.69     31.27 o 
  15   6  11        3.89      -28.67     29.06 o 
 -14   7  11      146.04      191.67     44.04 o 
 -13   7  11       10.88       14.73     14.15 o 
 -12   7  11      336.49      380.25     51.62 o 
 -11   7  11       72.03       71.26     21.12 o 
 -10   7  11       15.41        4.59     12.51 o 
  -9   7  11      145.19      168.35     28.07 o 
  -8   7  11       33.81        6.13     12.49 o 
  -7   7  11       75.11       79.43     23.11 o 
  -6   7  11      801.97      811.87     70.21 o 
  -5   7  11      180.23      177.08     39.79 o 
  -4   7  11        1.97       -0.63     10.88 o 
  -3   7  11      104.01       91.35     14.43 o 
  -2   7  11      164.37      180.21     18.19 o 
  -1   7  11       26.71       13.41     12.00 o 
   0   7  11      139.15      172.17     22.06 o 
   1   7  11        0.55        7.77     13.97 o 
   2   7  11      143.97      154.24     31.61 o 
   3   7  11      155.45      165.20     23.79 o 
   4   7  11      115.01       89.43     18.34 o 
   5   7  11       51.94       66.67     17.90 o 
   6   7  11       19.56        4.13     15.95 o 
   7   7  11      135.46      149.46     24.68 o 
   8   7  11      385.01      342.56     35.71 o 
   9   7  11       11.61        3.60     12.58 o 
  10   7  11       43.84       35.65     27.92 o 
  11   7  11      101.93      130.83     39.81 o 
  12   7  11      114.63       37.46     31.19 o 
  13   7  11      599.47      673.95     78.89 o 
  14   7  11       17.64       42.97     31.13 o 
 -12   8  11       52.51       46.03     18.31 o 
 -11   8  11      252.65      265.26     45.71 o 
 -10   8  11       54.76       45.65     19.71 o 
  -9   8  11       91.49       82.04     22.00 o 
  -8   8  11        7.39       -3.62     13.19 o 
  -7   8  11       19.63        9.86     15.64 o 
  -6   8  11      408.90      388.17     40.79 o 
  -5   8  11      181.57      118.41     22.19 o 
  -4   8  11       72.17       59.54     25.37 o 
  -3   8  11        2.64       -1.98      8.15 o 
  -2   8  11      125.83      125.56     30.60 o 
  -1   8  11      396.65      383.55     52.52 o 
   0   8  11      178.38      214.16     40.04 o 
   1   8  11      249.47      282.12     45.09 o 
   2   8  11      618.84      591.93     53.57 o 
   3   8  11       70.74       67.51     36.91 o 
   4   8  11      114.60       83.30     19.76 o 
   5   8  11        0.29       11.32     19.59 o 
   6   8  11      432.81      428.37     40.50 o 
   7   8  11        9.46       -5.01     12.06 o 
   8   8  11      873.11      883.12     50.68 o 
   9   8  11      304.87      297.36     36.94 o 
  10   8  11      559.02      619.42     73.74 o 
  11   8  11       20.24        4.21     26.94 o 
  12   8  11      286.64      294.45     54.79 o 
 -10   9  11        0.09        3.05     14.49 o 
  -9   9  11      472.22      513.33     48.11 o 
  -8   9  11       35.79       11.39     17.83 o 
  -7   9  11       11.19      -21.09     21.09 o 
  -6   9  11      529.00      568.78     64.32 o 
  -5   9  11       36.09       47.54     22.66 o 
  -4   9  11      108.62       54.19     25.16 o 
  -3   9  11        8.38       25.06     20.52 o 
  -2   9  11        1.14      -12.51     13.26 o 
  -1   9  11        0.13        3.88     16.99 o 
   0   9  11      709.62      616.42     69.22 o 
   1   9  11       65.14       66.51     27.15 o 
   2   9  11       75.90      101.47     22.12 o 
   3   9  11      105.50      116.90     29.76 o 
   4   9  11      114.64      101.96     27.01 o 
   5   9  11      506.31      501.49     61.23 o 
   6   9  11       94.90       74.36     22.74 o 
   7   9  11      410.28      396.47     41.58 o 
   8   9  11      602.07      654.00    102.84 o 
   9   9  11      238.42      278.08     38.77 o 
  -6  10  11       76.11       52.64     24.34 o 
  -5  10  11      393.47      424.67     60.09 o 
  -4  10  11       17.82       29.66     19.55 o 
  -3  10  11       93.81      102.17     30.61 o 
  -2  10  11       23.76       20.14     19.89 o 
  -1  10  11      106.91       91.99     32.28 o 
   0  10  11       22.17       11.14     18.30 o 
   1  10  11       70.40       75.10     19.82 o 
   2  10  11       77.48       94.92     23.49 o 
   3  10  11      119.56      107.51     24.16 o 
   4  10  11        4.85      -10.25     12.64 o 
   5  10  11        5.40       11.33     13.66 o 
 -19   0  12      501.13      496.93     37.24 o 
 -18   0  12      627.53      778.86     40.32 o 
 -17   0  12      199.23      235.69     16.84 o 
 -16   0  12       64.27       83.14     11.30 o 
 -15   0  12        7.02       27.87      8.07 o 
 -14   0  12      638.87      613.28     21.25 o 
 -13   0  12       61.33       40.42      8.19 o 
 -12   0  12      714.33      532.87     18.38 o 
 -11   0  12      280.34      209.89     23.22 o 
 -10   0  12     2462.92     2441.35     42.49 o 
  -9   0  12       65.50       97.54     10.23 o 
  -8   0  12      762.42      772.10     21.15 o 
  -7   0  12     3331.47     2937.76     43.26 o 
  -6   0  12      666.74      659.99     17.28 o 
  -5   0  12      379.28      432.06     13.53 o 
  -4   0  12      599.49      624.01     15.46 o 
  -3   0  12    11724.66    12664.59    125.41 o 
  -2   0  12      122.85      118.78      7.38 o 
  -1   0  12     2881.19     3001.44     85.62 o 
   0   0  12     1839.22     1793.90     48.38 o 
   1   0  12       39.92       68.32      9.02 o 
   2   0  12        3.15        1.48      2.53 o 
   3   0  12     8076.99     9030.12     76.92 o 
   4   0  12     2359.58     2563.36     35.63 o 
   5   0  12      626.21      513.89     25.66 o 
   6   0  12      227.18      241.63     12.22 o 
   7   0  12       54.90       36.60      7.62 o 
   8   0  12      647.88      611.06     36.67 o 
   9   0  12      299.92      246.74     16.92 o 
  10   0  12       52.90       32.02      9.93 o 
  11   0  12      651.22      635.85     22.91 o 
  12   0  12     1811.41     1648.79     37.61 o 
  13   0  12        8.12       19.64     12.68 o 
  14   0  12      324.11      283.79     20.44 o 
  15   0  12       16.74       39.40     12.41 o 
  16   0  12      125.05      108.09     17.05 o 
  17   0  12       50.95       53.43     14.05 o 
  18   0  12       19.75        9.12     20.09 o 
 -19   1  12       23.74       31.99     14.22 o 
 -18   1  12      161.16      185.22     12.93 o 
 -17   1  12       10.72       19.21      6.05 o 
 -16   1  12       19.74       27.19      6.44 o 
 -15   1  12        0.90        4.76      4.51 o 
 -14   1  12      223.25      214.31     10.32 o 
 -13   1  12        7.60        3.61      3.91 o 
 -12   1  12      277.35      236.76     10.02 o 
 -11   1  12      850.24      775.20     14.75 o 
 -10   1  12      136.42      136.51      7.74 o 
  -9   1  12      787.26      762.59     13.64 o 
  -8   1  12       28.43       19.47      3.70 o 
  -7   1  12      149.20      162.91      6.18 o 
  -6   1  12      282.20      316.11      7.16 o 
  -5   1  12       17.86       30.39      2.97 o 
  -4   1  12       53.60       47.39      3.36 o 
  -3   1  12       15.86       12.27      2.41 o 
  -2   1  12       41.82       28.08      2.55 o 
  -1   1  12       57.74       66.30      3.22 o 
   0   1  12     8307.98     8826.42     56.46 o 
   1   1  12       59.96       63.02      3.63 o 
   2   1  12      159.21      203.22      8.61 o 
   3   1  12     3178.85     3321.10     27.66 o 
   4   1  12      384.18      403.10      8.07 o 
   5   1  12       58.39      107.19      5.24 o 
   6   1  12      140.61      145.41      7.22 o 
   7   1  12        0.00       -4.21      4.21 o 
   8   1  12       10.18        9.13      4.72 o 
   9   1  12      290.78      261.00     11.30 o 
  10   1  12        1.18        5.43      6.73 o 
  11   1  12      859.72      735.85     16.92 o 
  12   1  12      387.71      416.75     14.33 o 
  13   1  12        0.00        3.44      5.80 o 
  14   1  12       14.36       23.79      7.22 o 
  15   1  12      323.78      350.16     16.67 o 
  16   1  12        0.33       -6.02      9.10 o 
  17   1  12       23.30       27.60      9.31 o 
  18   1  12        1.30       20.17      8.88 o 
 -18   2  12        6.15        9.50      6.47 o 
 -17   2  12       24.09       32.47      8.30 o 
 -16   2  12      251.09      246.33     15.27 o 
 -15   2  12      904.46      882.49     36.11 o 
 -14   2  12      278.38      289.06     13.53 o 
 -13   2  12      157.98      159.09     10.10 o 
 -12   2  12       15.33        9.26      5.96 o 
 -11   2  12      150.27      135.65      9.72 o 
 -10   2  12       70.90       63.51      7.57 o 
  -9   2  12     1803.84     1607.77     24.82 o 
  -8   2  12     1511.83     1438.43     20.92 o 
  -7   2  12       55.81       59.95      5.32 o 
  -6   2  12        2.26        3.95      2.96 o 
  -5   2  12      323.81      318.48      7.91 o 
  -4   2  12        6.90        4.31      4.10 o 
  -3   2  12     5828.92     6252.55     62.75 o 
  -2   2  12     3110.33     3262.10     37.03 o 
  -1   2  12      112.10      118.61      9.61 o 
   0   2  12       16.58       28.61      3.60 o 
   1   2  12      616.24      739.34     14.53 o 
   2   2  12       56.89       79.02      6.42 o 
   3   2  12     2648.03     2952.07     36.37 o 
   4   2  12      978.47     1052.73     14.71 o 
   5   2  12      906.83      996.01     13.37 o 
   6   2  12        5.23        1.38      3.16 o 
   7   2  12       12.91       13.14      3.48 o 
   8   2  12       60.97       49.42      7.24 o 
   9   2  12      444.77      456.65     16.87 o 
  10   2  12      344.05      323.91     12.44 o 
  11   2  12      556.48      554.77     15.18 o 
  12   2  12       53.23       59.99      7.78 o 
  13   2  12      172.75      166.59     11.87 o 
  14   2  12      743.57      656.24     18.13 o 
  15   2  12      121.67      148.11     11.29 o 
  16   2  12        1.15        6.10      7.13 o 
  17   2  12       19.74       54.83     10.47 o 
  18   2  12       10.99       25.59     11.32 o 
 -18   3  12        7.09       35.44     10.58 o 
 -17   3  12      135.48      194.57     16.81 o 
 -16   3  12       18.29       26.50     10.89 o 
 -15   3  12        9.71       30.19     10.50 o 
 -14   3  12       76.20       97.11     14.25 o 
 -13   3  12      332.94      324.41     22.62 o 
 -12   3  12      311.64      329.33     21.97 o 
 -11   3  12      153.77      132.65     14.61 o 
 -10   3  12      336.09      353.54     21.14 o 
  -9   3  12      298.74      306.12     21.02 o 
  -8   3  12       10.44        9.61      8.88 o 
  -7   3  12      573.15      478.71     19.87 o 
  -6   3  12       67.13      113.16     11.51 o 
  -5   3  12      187.58      180.14     12.73 o 
  -4   3  12     1915.93     1976.86     30.05 o 
  -3   3  12     1822.13     1985.09     29.13 o 
  -2   3  12        5.54       25.66      4.85 o 
  -1   3  12      162.39      195.52      9.52 o 
   0   3  12     1380.88     1530.58     19.52 o 
   1   3  12      101.53      151.33      7.01 o 
   2   3  12       55.57       48.27      4.93 o 
   3   3  12      690.60      724.00     10.78 o 
   4   3  12       84.84      109.09      5.00 o 
   5   3  12      260.94      247.27      9.30 o 
   6   3  12       45.62       64.76      6.01 o 
   7   3  12      267.27      236.49     13.15 o 
   8   3  12       17.85       15.30      6.39 o 
   9   3  12       78.31       70.65      8.60 o 
  10   3  12      415.74      388.46     15.47 o 
  11   3  12      540.45      543.17     16.21 o 
  12   3  12      127.78      124.81     10.35 o 
  13   3  12      271.89      256.21     17.46 o 
  14   3  12       11.41        9.80      9.36 o 
  15   3  12      104.73       93.18     13.12 o 
  16   3  12      622.99      645.79     31.17 o 
  17   3  12        8.57       14.35      9.60 o 
 -17   4  12       35.03       53.63     12.72 o 
 -16   4  12        2.89       26.96     11.24 o 
 -15   4  12      172.26      149.51     19.53 o 
 -14   4  12       21.63       23.98     10.90 o 
 -13   4  12      178.71      189.20     19.71 o 
 -12   4  12       95.92      100.67     15.89 o 
 -11   4  12       51.12       48.49     12.46 o 
 -10   4  12       12.33       11.17      8.86 o 
  -9   4  12        2.71       10.49      8.06 o 
  -8   4  12       46.73       33.32      9.58 o 
  -7   4  12      223.84      239.52     16.08 o 
  -6   4  12       46.19       32.19      8.69 o 
  -5   4  12       57.19       58.00      8.81 o 
  -4   4  12        0.09       -2.04      6.21 o 
  -3   4  12       10.66       17.06      4.09 o 
  -2   4  12       86.51       93.62      7.63 o 
  -1   4  12      229.91      232.69      7.91 o 
   0   4  12        6.65        0.91      2.74 o 
   1   4  12     1109.16     1245.86     15.82 o 
   2   4  12      334.09      300.62      7.77 o 
   3   4  12       68.95       60.75      4.35 o 
   4   4  12      240.49      254.79     12.47 o 
   5   4  12      242.93      232.82     12.58 o 
   6   4  12        0.34       -7.09      7.09 o 
   7   4  12     1075.21     1086.74     25.41 o 
   8   4  12     1076.80     1087.04     26.55 o 
   9   4  12       95.44      111.83     12.17 o 
  10   4  12       16.05       35.96      9.37 o 
  11   4  12      125.09      129.59     14.44 o 
  12   4  12      150.48      138.21     15.42 o 
  13   4  12       52.13       51.50     11.54 o 
  14   4  12      338.11      320.24     26.61 o 
  15   4  12       94.37      126.41     30.53 o 
  16   4  12       81.70       79.59     14.13 o 
  17   4  12        4.23       25.44     11.51 o 
 -16   5  12       29.23       21.16     10.20 o 
 -15   5  12       43.97       61.72     13.05 o 
 -14   5  12        0.00        3.12      9.32 o 
 -13   5  12        0.44       -0.18      8.25 o 
 -12   5  12      157.85      167.14     16.52 o 
 -11   5  12      553.86      549.07     24.31 o 
 -10   5  12      460.63      450.43     22.09 o 
  -9   5  12     1113.53     1110.02     29.72 o 
  -8   5  12       55.94       57.60      7.97 o 
  -7   5  12      851.34      878.32     40.83 o 
  -6   5  12        0.01       -0.14      8.40 o 
  -5   5  12       29.55       16.36     11.31 o 
  -4   5  12        3.30        0.29     17.47 o 
  -3   5  12      672.98      745.43     33.80 o 
  -2   5  12     1133.39     1109.26     39.24 o 
  -1   5  12       25.04       37.05      7.74 o 
   0   5  12        0.52        0.32      3.91 o 
   1   5  12       65.32       58.98     10.24 o 
   2   5  12     3051.70     3162.73     52.58 o 
   3   5  12     1478.68     1310.67     65.67 o 
   4   5  12      238.10      238.66     25.18 o 
   5   5  12       43.25       51.91     13.73 o 
   6   5  12      143.47      132.31     19.44 o 
   7   5  12      257.17      225.63     25.86 o 
   8   5  12      174.66      196.96     36.71 o 
   9   5  12       45.89       35.11     21.08 o 
  10   5  12      189.82      142.02     37.07 o 
  11   5  12       38.09       19.39     25.06 o 
  12   5  12       91.88       73.62     30.49 o 
  13   5  12      304.19      244.29     47.91 o 
  14   5  12       13.80       -7.29     27.20 o 
  15   5  12       28.04      -24.90     24.90 o 
  16   5  12      241.62      277.84     58.73 o 
 -15   6  12      168.21      264.91     47.52 o 
 -14   6  12      105.13      118.90     26.41 o 
 -13   6  12      255.29      284.95     36.00 o 
 -12   6  12      177.51      221.40     33.26 o 
 -11   6  12        1.51       -5.92     30.50 o 
 -10   6  12     1828.82     1892.76     78.16 o 
  -9   6  12      109.95      173.43     26.11 o 
  -8   6  12        0.08        4.10     10.43 o 
  -7   6  12      369.90      355.06     32.83 o 
  -6   6  12     1689.15     1606.36     56.46 o 
  -5   6  12      762.54      780.59     39.17 o 
  -4   6  12        1.98       10.59      8.75 o 
  -3   6  12     1217.86     1224.94     45.94 o 
  -2   6  12      441.08      441.97     53.93 o 
  -1   6  12       18.25       14.04      7.39 o 
   0   6  12       16.23       18.66      6.77 o 
   1   6  12      130.78      169.60     31.37 o 
   2   6  12        7.07       14.08     13.15 o 
   3   6  12      110.43      131.70     27.48 o 
   4   6  12      362.99      347.08     31.24 o 
   5   6  12      406.50      342.52     31.63 o 
   6   6  12       51.56       42.34     26.07 o 
   7   6  12      109.43       90.83     19.30 o 
   8   6  12       33.75       19.67     13.70 o 
   9   6  12       43.26       34.12     18.48 o 
  10   6  12       17.41      -17.30     17.30 o 
  11   6  12      152.16      144.92     39.19 o 
  12   6  12        0.38      -12.73     24.47 o 
  13   6  12       15.45       -7.00     29.86 o 
  14   6  12      184.58      185.61     48.60 o 
  15   6  12       72.74      100.56     38.64 o 
 -14   7  12      410.17      369.82     41.90 o 
 -13   7  12       63.64       66.93     21.52 o 
 -12   7  12      150.09      149.55     41.24 o 
 -11   7  12       80.04       56.62     19.78 o 
 -10   7  12        0.64        7.62     14.62 o 
  -9   7  12       49.15        8.75     14.75 o 
  -8   7  12        4.31      -12.42     12.42 o 
  -7   7  12       63.30       93.91     20.76 o 
  -6   7  12       70.52       34.09     16.76 o 
  -5   7  12      755.12      790.27     42.01 o 
  -4   7  12     1222.28     1159.77     48.86 o 
  -3   7  12       26.28       35.72     13.97 o 
  -2   7  12       23.84        9.41      8.17 o 
  -1   7  12        2.44       20.35     15.15 o 
   0   7  12      220.15      180.19     33.89 o 
   1   7  12      115.58      101.98     26.46 o 
   2   7  12       59.59       34.53     18.42 o 
   3   7  12        6.80       28.93     12.10 o 
   4   7  12      548.98      568.63     43.68 o 
   5   7  12     1402.35     1379.13     57.80 o 
   6   7  12      145.76       98.91     36.20 o 
   7   7  12      159.44      141.87     24.76 o 
   8   7  12      181.51      165.81     26.22 o 
   9   7  12       91.07       63.58     19.40 o 
  10   7  12       32.78       40.49     17.74 o 
  11   7  12      582.76      653.51     76.61 o 
  12   7  12      163.40      147.45     43.42 o 
  13   7  12      178.58      304.99     54.81 o 
 -12   8  12      624.73      716.52     57.56 o 
 -11   8  12       28.76       12.40     15.54 o 
 -10   8  12      217.27      268.86     36.03 o 
  -9   8  12      271.46      327.41     37.74 o 
  -8   8  12       33.08        9.30     15.91 o 
  -7   8  12       27.94       10.78     14.50 o 
  -6   8  12      104.00      133.29     24.07 o 
  -5   8  12       23.25       14.86     12.80 o 
  -4   8  12      352.51      416.59     37.31 o 
  -3   8  12      130.13      111.25     32.23 o 
  -2   8  12      414.25      464.14     57.40 o 
  -1   8  12        2.44        0.10     13.17 o 
   0   8  12      154.67      127.22     31.68 o 
   1   8  12      157.74      105.79     28.16 o 
   2   8  12       52.23       70.53     24.44 o 
   3   8  12      226.63      256.84     31.82 o 
   4   8  12      171.31      170.02     26.56 o 
   5   8  12       26.43        2.27     11.97 o 
   6   8  12       67.75       75.26     26.63 o 
   7   8  12        8.32        8.72     21.24 o 
   8   8  12      263.04      271.68     34.18 o 
   9   8  12       24.48       19.01     16.13 o 
  10   8  12       15.43       10.59     16.07 o 
  11   8  12      325.25      326.92     55.83 o 
  -9   9  12       84.84       70.00     39.73 o 
  -8   9  12       68.30       33.57     18.23 o 
  -7   9  12      267.98      308.16     54.39 o 
  -6   9  12      221.82      149.91     36.70 o 
  -5   9  12       36.49       45.27     25.56 o 
  -4   9  12       75.94      116.23     33.28 o 
  -3   9  12      204.49      183.96     39.37 o 
  -2   9  12        9.45       -7.78     13.79 o 
  -1   9  12       87.88       52.88     25.09 o 
   0   9  12       94.40      111.14     32.70 o 
   1   9  12       50.54       32.68     21.50 o 
   2   9  12      113.49      151.19     28.29 o 
   3   9  12      381.18      427.28     41.64 o 
   4   9  12      198.00      230.22     64.18 o 
   5   9  12        0.02       -2.31     14.90 o 
   6   9  12       19.59       26.12     22.06 o 
   7   9  12       34.25       43.93     23.35 o 
   8   9  12       87.11       66.92     20.49 o 
   9   9  12        9.08       -2.55     24.45 o 
  -5  10  12        2.01        5.00     18.62 o 
  -4  10  12      110.95      123.79     35.99 o 
  -3  10  12       52.37       17.76     18.63 o 
  -2  10  12        9.48       58.28     25.94 o 
  -1  10  12      102.58      110.17     31.60 o 
   0  10  12      253.70      214.61     44.06 o 
   1  10  12        0.75        7.08     12.55 o 
   2  10  12        0.31        3.83      9.35 o 
   3  10  12       28.68       20.93     18.59 o 
   4  10  12       24.07       28.84     27.20 o 
   5  10  12      119.06      111.43     25.88 o 
 -19   1  13       41.33       67.50     23.94 o 
 -18   1  13        5.08       15.80      8.09 o 
 -17   1  13       25.57       21.91      7.19 o 
 -16   1  13      688.91      700.65     17.04 o 
 -15   1  13      280.63      253.62     10.97 o 
 -14   1  13       25.95       12.72      4.82 o 
 -13   1  13       56.84       54.51      6.10 o 
 -12   1  13      927.28      870.92     16.14 o 
 -11   1  13     2175.64     1943.17     24.07 o 
 -10   1  13     1992.12     1868.44     23.01 o 
  -9   1  13      174.29      166.28      7.90 o 
  -8   1  13     1453.09     1386.67     18.01 o 
  -7   1  13       39.24       47.39      4.57 o 
  -6   1  13      673.50      695.32     11.19 o 
  -5   1  13       59.91       57.59      3.70 o 
  -4   1  13     1223.13     1379.14     14.81 o 
  -3   1  13     1452.84     1546.28     15.10 o 
  -2   1  13        8.35        0.28      1.81 o 
  -1   1  13     1503.69     1594.24     14.37 o 
   0   1  13      284.57      366.07      6.49 o 
   1   1  13       52.95       80.96      6.04 o 
   2   1  13     1281.99     1306.62     14.81 o 
   3   1  13      226.56      224.12      6.43 o 
   4   1  13      226.10      248.53      6.72 o 
   5   1  13      218.33      193.83      6.54 o 
   6   1  13     2148.77     2163.13     24.53 o 
   7   1  13      521.81      542.42     12.59 o 
   8   1  13       89.03       98.12      8.62 o 
   9   1  13      275.36      283.41     17.47 o 
  10   1  13      186.88      126.88      8.82 o 
  11   1  13      105.16      101.91      9.09 o 
  12   1  13      236.28      248.69     13.69 o 
  13   1  13      170.33      145.65     12.00 o 
  14   1  13       42.68       33.34      7.67 o 
  15   1  13        3.02       -2.63      6.61 o 
  16   1  13      106.13      120.54     12.70 o 
  17   1  13      169.51      163.72     13.70 o 
  18   1  13       10.54       17.00     10.74 o 
 -18   2  13       15.46       32.72      8.59 o 
 -17   2  13      446.74      469.70     16.90 o 
 -16   2  13       11.15       13.76      5.91 o 
 -15   2  13      285.10      310.55     15.75 o 
 -14   2  13      258.11      269.01     12.98 o 
 -13   2  13       21.55       20.38      5.60 o 
 -12   2  13      810.65      716.23     17.72 o 
 -11   2  13      155.80      147.19      9.12 o 
 -10   2  13      117.29      115.37      8.19 o 
  -9   2  13     3901.18     3657.80     41.70 o 
  -8   2  13       27.22       19.17      5.34 o 
  -7   2  13      123.59      111.44      6.32 o 
  -6   2  13      267.36      304.58      8.30 o 
  -5   2  13        8.99        8.71      2.82 o 
  -4   2  13        0.85        1.00      3.05 o 
  -3   2  13     1588.41     1759.22     22.39 o 
  -2   2  13     1582.74     1683.07     24.15 o 
  -1   2  13      761.70      753.35     14.52 o 
   0   2  13     4168.56     4651.07     47.38 o 
   1   2  13     1546.44     1605.05     24.88 o 
   2   2  13     1406.18     1388.79     20.02 o 
   3   2  13       40.89       67.28      4.57 o 
   4   2  13      635.80      705.68     13.32 o 
   5   2  13      623.97      495.35      9.21 o 
   6   2  13      599.62      653.03     12.64 o 
   7   2  13      162.58      164.61      6.56 o 
   8   2  13      514.82      506.69     12.20 o 
   9   2  13      869.27      877.47     17.41 o 
  10   2  13     2024.71     1980.38     27.90 o 
  11   2  13      247.74      254.47     11.82 o 
  12   2  13     1228.48     1050.64     26.40 o 
  13   2  13      586.41      578.59     22.23 o 
  14   2  13       54.56       42.28      7.79 o 
  15   2  13       63.04       48.77      8.60 o 
  16   2  13       30.93       46.46     10.87 o 
  17   2  13      337.37      378.32     23.75 o 
  18   2  13        1.00       16.05     19.47 o 
 -18   3  13        0.72       33.23     10.99 o 
 -17   3  13       50.40       27.10     11.75 o 
 -16   3  13        8.21        9.44      8.46 o 
 -15   3  13      492.26      540.57     24.09 o 
 -14   3  13       88.35      135.00     18.14 o 
 -13   3  13       95.74      118.11     15.23 o 
 -12   3  13        1.92       -0.07      7.32 o 
 -11   3  13       25.89       30.87     11.82 o 
 -10   3  13      286.81      287.01     19.69 o 
  -9   3  13      644.77      587.99     23.31 o 
  -8   3  13      180.39      183.72     28.03 o 
  -7   3  13       21.85       20.70      8.05 o 
  -6   3  13      154.22      146.90     11.38 o 
  -5   3  13       49.26       43.96      7.30 o 
  -4   3  13      313.96      305.14     12.18 o 
  -3   3  13      121.51      138.75      9.23 o 
  -2   3  13      917.66      969.47     19.09 o 
  -1   3  13        8.93       10.63      4.21 o 
   0   3  13       19.39       27.74      4.48 o 
   1   3  13     2116.10     2295.43     29.36 o 
   2   3  13        4.97        5.66      3.00 o 
   3   3  13      819.43      944.48     21.65 o 
   4   3  13      439.39      401.83     13.73 o 
   5   3  13      457.92      459.82     17.58 o 
   6   3  13      569.35      553.54     16.83 o 
   7   3  13       84.29       97.16      9.61 o 
   8   3  13      955.91      934.13     19.78 o 
   9   3  13     2604.53     2271.61     35.05 o 
  10   3  13      764.24      660.84     19.12 o 
  11   3  13        3.80       -2.18      6.35 o 
  12   3  13       55.29       43.95      8.13 o 
  13   3  13      108.62      102.23     10.80 o 
  14   3  13        5.04        2.98      7.95 o 
  15   3  13      646.93      699.81     22.64 o 
  16   3  13        1.47       13.10      8.25 o 
  17   3  13       28.47       41.94      9.88 o 
 -17   4  13        1.46       12.06      7.74 o 
 -16   4  13        1.94       10.20     10.54 o 
 -15   4  13       31.54       33.23     20.46 o 
 -14   4  13       13.32       13.91     10.65 o 
 -13   4  13       42.00       34.81     11.89 o 
 -12   4  13       16.58       11.10      9.88 o 
 -11   4  13      301.04      336.16     32.79 o 
 -10   4  13      492.94      477.66     26.38 o 
  -9   4  13      145.14      142.03     20.67 o 
  -8   4  13     2492.64     2354.33     51.16 o 
  -7   4  13     1980.41     1891.21     38.21 o 
  -6   4  13      793.36      762.12     23.71 o 
  -5   4  13       19.44       25.19      8.98 o 
  -4   4  13      125.82      132.26      9.55 o 
  -3   4  13      392.61      438.85     13.74 o 
  -2   4  13       79.58       73.77     10.06 o 
  -1   4  13     1476.35     1595.54     20.84 o 
   0   4  13        0.56        6.38      3.47 o 
   1   4  13        4.12        2.55      3.94 o 
   2   4  13      942.91     1003.28     14.33 o 
   3   4  13      924.13     1018.91     21.91 o 
   4   4  13      151.52      136.35     10.28 o 
   5   4  13        0.42       -4.94      4.94 o 
   6   4  13      544.69      533.52     17.96 o 
   7   4  13      443.16      361.12     29.30 o 
   8   4  13      663.32      623.20     20.08 o 
   9   4  13      418.15      423.46     20.42 o 
  10   4  13      176.66      208.67     17.22 o 
  11   4  13      280.21      356.86     21.48 o 
  12   4  13        0.00       -7.79      7.79 o 
  13   4  13      196.58      206.76     19.14 o 
  14   4  13       23.72       33.72     11.39 o 
  15   4  13        8.52        5.19     10.10 o 
  16   4  13       29.35       31.44     16.85 o 
  17   4  13       18.99       32.24     11.17 o 
 -16   5  13      163.50      188.43     19.59 o 
 -15   5  13       21.17       25.36     11.66 o 
 -14   5  13        5.61       15.90     12.80 o 
 -13   5  13        7.22       21.25      9.91 o 
 -12   5  13        3.82       12.33      9.13 o 
 -11   5  13        0.08       -1.32     16.91 o 
 -10   5  13       16.19       24.90      8.92 o 
  -9   5  13      121.94      121.07     12.77 o 
  -8   5  13      139.30      133.03     12.14 o 
  -7   5  13     1863.54     1776.13     35.63 o 
  -6   5  13      115.43       89.71     21.58 o 
  -5   5  13      294.87      250.32     25.57 o 
  -4   5  13      181.74      212.17     23.04 o 
  -3   5  13        2.58       12.43      9.29 o 
  -2   5  13      385.78      401.92     37.05 o 
  -1   5  13       45.21       25.04     13.83 o 
   0   5  13      813.88     1023.41     89.64 o 
   1   5  13      150.06      146.06     16.08 o 
   2   5  13       16.26       21.10     12.91 o 
   3   5  13      309.60      299.05     37.88 o 
   4   5  13       38.96       40.03     13.28 o 
   5   5  13        8.67        8.44      9.88 o 
   6   5  13       65.60       33.98     12.68 o 
   7   5  13       79.47       37.29     13.82 o 
   8   5  13        1.11       -2.57      8.64 o 
   9   5  13      167.15      158.21     23.32 o 
  10   5  13       89.35       82.09     31.64 o 
  11   5  13        0.07      -20.54     20.54 o 
  12   5  13      223.02      218.15     43.90 o 
  13   5  13      118.42      124.33     41.05 o 
  14   5  13       32.63       33.85     32.31 o 
  15   5  13      281.86      263.89     55.69 o 
  16   5  13        6.55       15.14     32.49 o 
 -15   6  13       38.49       17.49     13.34 o 
 -14   6  13      169.52      186.24     31.36 o 
 -13   6  13        4.07       29.06     18.65 o 
 -12   6  13      169.51      127.06     25.78 o 
 -11   6  13      630.05      650.43     45.41 o 
 -10   6  13      139.00      162.05     26.32 o 
  -9   6  13      207.14      223.90     42.81 o 
  -8   6  13       43.04       33.40     15.31 o 
  -7   6  13      151.11      153.22     23.46 o 
  -6   6  13        0.84       -4.25     17.35 o 
  -5   6  13      490.96      521.15     33.04 o 
  -4   6  13       10.79        6.70     10.82 o 
  -3   6  13      793.74      763.72     36.28 o 
  -2   6  13      245.50      245.22     39.69 o 
  -1   6  13       22.20       37.53      8.57 o 
   0   6  13        4.91       16.62     11.28 o 
   1   6  13       32.17       36.87     15.54 o 
   2   6  13      383.81      364.20     44.75 o 
   3   6  13      184.19      148.15     30.08 o 
   4   6  13       33.55       27.91     13.11 o 
   5   6  13     1113.08     1172.13     76.60 o 
   6   6  13      903.53      887.19     44.38 o 
   7   6  13       29.38       26.24     16.00 o 
   8   6  13       68.76       60.31     18.43 o 
   9   6  13      523.78      495.49     41.56 o 
  10   6  13        6.17       12.03     25.66 o 
  11   6  13        1.97      -24.08     24.08 o 
  12   6  13      142.17      116.73     37.52 o 
  13   6  13      148.70       93.22     40.39 o 
  14   6  13        9.58      -26.28     26.28 o 
  15   6  13      155.99      163.35     47.47 o 
 -14   7  13        3.06       25.40     15.95 o 
 -13   7  13       40.10       22.72     27.07 o 
 -12   7  13      149.14      139.41     27.43 o 
 -11   7  13        0.91       19.31     14.37 o 
 -10   7  13       11.34       18.77     15.71 o 
  -9   7  13      118.20      127.25     25.53 o 
  -8   7  13        5.77      -18.80     38.10 o 
  -7   7  13      481.61      523.90     41.12 o 
  -6   7  13       58.93       56.21     27.14 o 
  -5   7  13      270.29      284.09     29.94 o 
  -4   7  13      119.19      127.82     41.06 o 
  -3   7  13       37.65       39.31     35.23 o 
  -2   7  13        5.79       17.65     13.10 o 
  -1   7  13      395.20      440.61     53.41 o 
   0   7  13       11.98       11.41     13.43 o 
   1   7  13      216.77      175.63     33.77 o 
   2   7  13      364.02      482.45     54.55 o 
   3   7  13       37.25       42.69     14.88 o 
   4   7  13     1073.60      979.11     47.92 o 
   5   7  13        5.86       14.49     12.31 o 
   6   7  13        8.02       30.82     33.35 o 
   7   7  13        1.43       -7.65     11.12 o 
   8   7  13      177.13      192.79     36.78 o 
   9   7  13      187.79      171.84     35.06 o 
  10   7  13      108.88      149.97     26.97 o 
  11   7  13       14.86        5.66     28.58 o 
  12   7  13       82.91       49.51     35.53 o 
  13   7  13        0.37       37.08     27.74 o 
 -12   8  13      271.84      233.58     44.74 o 
 -11   8  13      418.08      423.01     44.32 o 
 -10   8  13      255.83      259.96     39.41 o 
  -9   8  13      386.97      380.28     41.27 o 
  -8   8  13      137.34      145.63     26.81 o 
  -7   8  13     1040.96     1115.08     54.98 o 
  -6   8  13      426.20      411.48     39.62 o 
  -5   8  13        1.28       28.54     17.14 o 
  -4   8  13        3.25       -1.07     15.85 o 
  -3   8  13       96.12       53.47     23.37 o 
  -2   8  13        3.18        3.72     13.52 o 
  -1   8  13        7.89       21.29     17.84 o 
   0   8  13      271.11      296.10     46.94 o 
   1   8  13        1.24       14.66     14.30 o 
   2   8  13        7.55        0.08     12.19 o 
   3   8  13        2.46       -2.46     11.09 o 
   4   8  13       30.26       24.78     15.09 o 
   5   8  13      379.56      411.14     40.49 o 
   6   8  13       32.13       22.53     15.75 o 
   7   8  13      121.43      128.15     24.92 o 
   8   8  13      349.37      279.42     44.28 o 
   9   8  13      103.31       44.53     25.54 o 
  10   8  13      266.93      254.20     35.09 o 
  11   8  13       29.71        6.23     25.16 o 
  -9   9  13      215.93      240.43     47.05 o 
  -8   9  13      385.26      390.71     59.86 o 
  -7   9  13      715.20      832.97     73.42 o 
  -6   9  13       53.07       37.45     24.22 o 
  -5   9  13       53.22       23.47     19.91 o 
  -4   9  13      219.59      250.42     46.60 o 
  -3   9  13       26.22       22.75     20.08 o 
  -2   9  13      117.09      139.09     36.51 o 
  -1   9  13       26.25       46.37     24.52 o 
   0   9  13       22.58       19.75     18.08 o 
   1   9  13        2.36       21.34     18.59 o 
   2   9  13       23.58       29.00     15.60 o 
   3   9  13      263.90      293.05     36.24 o 
   4   9  13       37.01       31.53     21.19 o 
   5   9  13        4.61       -8.01     18.92 o 
   6   9  13       59.83       86.13     26.61 o 
   7   9  13      549.06      502.72     47.03 o 
   8   9  13      123.91       89.63     22.78 o 
  -5  10  13       22.21       13.34     17.74 o 
  -4  10  13        0.02       10.62     18.50 o 
  -3  10  13        2.87        1.09     16.74 o 
  -2  10  13        0.50       11.86     16.92 o 
  -1  10  13       16.52       35.37     18.51 o 
   0  10  13        0.84       -5.80      9.68 o 
   1  10  13      170.64      127.45     25.99 o 
   2  10  13      248.77      231.82     33.57 o 
   3  10  13       98.24       60.05     37.83 o 
   4  10  13       48.47       19.52     15.80 o 
 -18   0  14      587.33      568.59     21.99 o 
 -17   0  14        0.87        4.58      7.48 o 
 -16   0  14       48.16       70.75     10.12 o 
 -15   0  14        0.10       -1.01      5.90 o 
 -14   0  14     1409.83     1440.18     71.63 o 
 -13   0  14      394.60      410.22     18.53 o 
 -12   0  14     3277.19     3018.96     60.04 o 
 -11   0  14     3200.64     2919.71     58.73 o 
 -10   0  14     3303.45     3371.33     47.57 o 
  -9   0  14     1316.21     1221.69     42.40 o 
  -8   0  14     2334.06     2124.17     37.02 o 
  -7   0  14     1829.72     1707.33     31.87 o 
  -6   0  14     1093.63     1172.74     24.59 o 
  -5   0  14      320.06      288.94     11.53 o 
  -4   0  14     1142.08     1121.51     22.10 o 
  -3   0  14     1978.16     2107.34     31.59 o 
  -2   0  14    12180.19    13506.98    155.56 o 
  -1   0  14     3598.65     3852.84     54.05 o 
   0   0  14      109.98      118.34      7.90 o 
   1   0  14     2501.97     2757.49     41.16 o 
   2   0  14      413.53      364.92     16.14 o 
   3   0  14      213.59      162.61      6.99 o 
   4   0  14     1219.21     1449.41     23.36 o 
   5   0  14       69.79       32.66      6.50 o 
   6   0  14      653.87      523.62     17.16 o 
   7   0  14        0.10       -9.22      9.22 o 
   8   0  14      327.42      313.41     16.14 o 
   9   0  14      789.87      755.26     23.55 o 
  10   0  14     1389.52     1429.59     32.80 o 
  11   0  14     1464.52     1427.20     33.89 o 
  12   0  14      396.58      356.82     23.74 o 
  13   0  14      183.62      197.73     19.12 o 
  14   0  14      137.89      144.53     17.19 o 
  15   0  14      134.92      130.30     17.97 o 
  16   0  14      132.88      183.23     24.20 o 
  17   0  14       35.64       30.58     11.39 o 
  18   0  14       89.40       80.23     22.19 o 
 -18   1  14        3.94       23.54      6.96 o 
 -17   1  14        0.18        3.85      7.15 o 
 -16   1  14        5.70        7.18      4.99 o 
 -15   1  14        7.84        2.75      5.19 o 
 -14   1  14       14.25       19.97      5.26 o 
 -13   1  14       15.23        7.45      4.22 o 
 -12   1  14      131.96      107.65      7.36 o 
 -11   1  14       27.16       14.67      4.38 o 
 -10   1  14      933.84      916.38     15.70 o 
  -9   1  14       18.18       14.13      5.59 o 
  -8   1  14        1.33       -1.30      3.45 o 
  -7   1  14      215.28      211.93      7.81 o 
  -6   1  14      314.89      268.99      7.20 o 
  -5   1  14      563.73      576.80     10.34 o 
  -4   1  14      247.89      332.39      7.24 o 
  -3   1  14      161.31      164.17      5.15 o 
  -2   1  14      236.34      275.60      5.90 o 
  -1   1  14       32.08       16.70      2.57 o 
   0   1  14      116.29      145.40      4.76 o 
   1   1  14     2057.67     2337.68     22.77 o 
   2   1  14      351.79      356.52      9.57 o 
   3   1  14        0.63       -0.29      2.26 o 
   4   1  14      162.88      160.63      5.30 o 
   5   1  14       71.97       58.58      4.39 o 
   6   1  14      531.88      497.16     11.22 o 
   7   1  14       50.62       57.73      6.01 o 
   8   1  14        0.22       -0.74      4.54 o 
   9   1  14        0.34       25.19      9.94 o 
  10   1  14        1.92       -2.16      4.94 o 
  11   1  14       32.56       24.83      6.53 o 
  12   1  14      943.14      843.64     20.21 o 
  13   1  14      141.74      153.21     11.60 o 
  14   1  14       45.49       76.65      9.57 o 
  15   1  14        4.09        0.15      6.88 o 
  16   1  14       56.29       41.38     26.71 o 
  17   1  14      595.21      607.52     28.22 o 
  18   1  14       98.79      110.70     14.58 o 
 -18   2  14       29.24       39.67      7.95 o 
 -17   2  14      235.19      260.85     14.51 o 
 -16   2  14       35.97       30.89      6.97 o 
 -15   2  14      121.00      116.09      9.65 o 
 -14   2  14      106.78       95.67      8.65 o 
 -13   2  14      445.95      489.12     15.49 o 
 -12   2  14      565.96      600.89     15.59 o 
 -11   2  14      674.17      638.04     15.54 o 
 -10   2  14        2.26        1.52      4.81 o 
  -9   2  14      254.83      260.49     12.31 o 
  -8   2  14     1422.03     1373.34     22.35 o 
  -7   2  14      121.13      115.69      6.62 o 
  -6   2  14      127.30       93.26      5.68 o 
  -5   2  14       92.43      103.74      5.17 o 
  -4   2  14     2777.89     2811.57     31.27 o 
  -3   2  14     1145.10     1197.99     17.86 o 
  -2   2  14        3.99        0.14      2.98 o 
  -1   2  14      504.63      421.87      9.62 o 
   0   2  14      878.25      925.39     14.28 o 
   1   2  14       13.35        1.76      3.41 o 
   2   2  14      285.08      285.38      7.93 o 
   3   2  14      210.22      247.59      8.55 o 
   4   2  14      207.88      173.38      7.79 o 
   5   2  14      202.02      190.93     18.03 o 
   6   2  14      171.59      164.10      9.72 o 
   7   2  14       10.69        9.43      3.66 o 
   8   2  14      202.96      182.63      8.38 o 
   9   2  14      116.21      124.15      8.38 o 
  10   2  14      423.82      429.39     13.45 o 
  11   2  14      620.10      651.52     22.21 o 
  12   2  14       96.22       91.34      9.58 o 
  13   2  14      181.06      183.82     11.95 o 
  14   2  14       43.17       59.73      8.59 o 
  15   2  14       17.34       13.86      7.39 o 
  16   2  14      222.37      185.84     17.96 o 
  17   2  14      149.72      176.98     22.21 o 
 -18   3  14       50.35       43.46      9.50 o 
 -17   3  14      296.84      302.97     20.76 o 
 -16   3  14      518.10      633.62     34.64 o 
 -15   3  14      417.30      457.83     22.19 o 
 -14   3  14      349.14      338.64     20.31 o 
 -13   3  14       44.17       38.35      8.91 o 
 -12   3  14        0.61        9.84      6.70 o 
 -11   3  14      141.40      158.01     13.40 o 
 -10   3  14     2846.04     2714.48     45.29 o 
  -9   3  14       47.08       35.19      7.93 o 
  -8   3  14      357.15      379.98     16.78 o 
  -7   3  14     1497.79     1478.15     29.42 o 
  -6   3  14      231.67      231.05     13.30 o 
  -5   3  14        6.15        8.47      4.65 o 
  -4   3  14      889.95      916.97     23.84 o 
  -3   3  14       13.73        9.48      4.73 o 
  -2   3  14      694.58      705.52     16.69 o 
  -1   3  14     1894.36     2020.74     29.21 o 
   0   3  14      231.56      245.14      9.65 o 
   1   3  14     1695.73     1806.17     27.45 o 
   2   3  14     3590.88     3709.83     50.94 o 
   3   3  14      748.64      821.75     20.87 o 
   4   3  14      218.87      218.48     12.03 o 
   5   3  14        1.19        1.89      4.69 o 
   6   3  14       46.77       49.75      7.88 o 
   7   3  14      641.84      628.14     18.95 o 
   8   3  14        1.12       12.39      5.71 o 
   9   3  14      145.00      151.52     10.59 o 
  10   3  14     1021.00      880.37     34.46 o 
  11   3  14      108.37      119.87     15.19 o 
  12   3  14       92.82       95.68     10.91 o 
  13   3  14        2.27        0.57      6.14 o 
  14   3  14      221.24      272.84     36.75 o 
  15   3  14      203.94      213.00     15.19 o 
  16   3  14        0.01       16.02      8.27 o 
  17   3  14       69.85      100.23     12.02 o 
 -17   4  14        3.70       29.54     12.26 o 
 -16   4  14        0.54       10.11      8.08 o 
 -15   4  14       20.58       25.99     12.63 o 
 -14   4  14      131.91      139.91     18.61 o 
 -13   4  14      171.50      135.59     18.04 o 
 -12   4  14      260.19      218.65     21.77 o 
 -11   4  14      191.12      124.83     26.36 o 
 -10   4  14       73.11       67.93     12.94 o 
  -9   4  14       35.79       34.59     10.53 o 
  -8   4  14       14.62       21.70      8.05 o 
  -7   4  14      494.80      473.74     20.22 o 
  -6   4  14     1083.44     1017.95     23.62 o 
  -5   4  14      293.98      288.40     13.39 o 
  -4   4  14        2.20        3.47      4.50 o 
  -3   4  14      970.79      954.32     22.69 o 
  -2   4  14     1562.17     1560.55     25.92 o 
  -1   4  14      289.26      379.97     19.59 o 
   0   4  14       33.64       46.58      5.73 o 
   1   4  14      329.51      332.84     13.34 o 
   2   4  14      232.27      215.25     11.72 o 
   3   4  14      692.11      726.07     19.15 o 
   4   4  14      696.17      718.71     33.58 o 
   5   4  14        2.67       -7.33     11.67 o 
   6   4  14       14.50        2.57      6.32 o 
   7   4  14      158.26      144.00     16.07 o 
   8   4  14      169.51      190.04     15.50 o 
   9   4  14      324.31      325.55     19.51 o 
  10   4  14      378.43      334.35     20.35 o 
  11   4  14       45.65       35.23     12.71 o 
  12   4  14       10.97       23.47      9.63 o 
  13   4  14       10.18        7.07      9.69 o 
  14   4  14       43.47       38.94     15.68 o 
  15   4  14      193.81      171.67     18.92 o 
  16   4  14      228.54      332.71     23.19 o 
 -16   5  14      445.64      541.77     30.65 o 
 -15   5  14       19.49       23.95     10.16 o 
 -14   5  14      133.61      123.21     17.53 o 
 -13   5  14      173.66      183.77     28.32 o 
 -12   5  14       98.81      102.08     17.65 o 
 -11   5  14       22.32       23.92     10.05 o 
 -10   5  14      200.84      174.95     16.79 o 
  -9   5  14      230.89      238.19     17.84 o 
  -8   5  14       79.78       71.12     10.74 o 
  -7   5  14      199.58      221.24     15.21 o 
  -6   5  14      201.76      226.16     24.23 o 
  -5   5  14        5.71       17.04     18.29 o 
  -4   5  14       67.05       89.72     16.60 o 
  -3   5  14        0.02       -6.83     10.10 o 
  -2   5  14       44.99       44.28     12.84 o 
  -1   5  14      321.14      339.78     24.65 o 
   0   5  14      463.59      509.91     41.07 o 
   1   5  14      928.45      943.84     56.01 o 
   2   5  14     1875.81     1999.91     84.87 o 
   3   5  14     1594.62     1584.22     74.63 o 
   4   5  14      226.10      231.54     24.79 o 
   5   5  14      333.07      286.76     27.75 o 
   6   5  14      724.20      698.96     36.54 o 
   7   5  14        5.49       -8.85      9.14 o 
   8   5  14       56.05       47.14     14.95 o 
   9   5  14        2.09       -1.69     11.61 o 
  10   5  14        5.09       55.51     27.64 o 
  11   5  14      144.66       91.59     32.85 o 
  12   5  14      172.96      195.99     43.90 o 
  13   5  14       11.82       50.10     34.77 o 
  14   5  14      230.92      287.13     55.20 o 
  15   5  14      397.29      405.87     66.51 o 
 -15   6  14      137.42      128.13     27.43 o 
 -14   6  14        0.88       -8.06     26.38 o 
 -13   6  14       15.92       40.25     16.81 o 
 -12   6  14       15.59       27.21     15.19 o 
 -11   6  14       27.12       47.65     18.67 o 
 -10   6  14      313.28      303.10     34.26 o 
  -9   6  14      108.70      116.26     22.17 o 
  -8   6  14      158.24      213.97     60.47 o 
  -7   6  14       18.77       -3.24      9.70 o 
  -6   6  14      675.17      636.31     46.75 o 
  -5   6  14      499.23      526.19     36.78 o 
  -4   6  14      213.89      212.71     49.98 o 
  -3   6  14      657.91      651.70     40.26 o 
  -2   6  14      928.58      862.87     40.53 o 
  -1   6  14      800.49      707.84     52.62 o 
   0   6  14      520.14      419.55     47.87 o 
   1   6  14       58.38       26.23     14.86 o 
   2   6  14      494.14      533.88     46.02 o 
   3   6  14      430.25      458.67     42.39 o 
   4   6  14      125.34      117.87     19.84 o 
   5   6  14       12.55       25.01     12.14 o 
   6   6  14      179.82      143.64     22.63 o 
   7   6  14       44.80       78.00     18.09 o 
   8   6  14        5.92       -1.84     10.14 o 
   9   6  14        3.08       -6.26     11.37 o 
  10   6  14        0.64       -6.31     22.07 o 
  11   6  14      481.60      411.68     58.87 o 
  12   6  14      122.53      133.49     41.93 o 
  13   6  14      256.28      260.20     53.99 o 
  14   6  14      250.14      137.63     44.87 o 
 -13   7  14        1.80       10.49     15.58 o 
 -12   7  14        0.61       -0.89     31.47 o 
 -11   7  14      129.24      111.07     26.44 o 
 -10   7  14       47.76       40.72     21.92 o 
  -9   7  14      347.74      379.57     84.82 o 
  -8   7  14       26.29       13.42     14.35 o 
  -7   7  14       19.25       19.86     14.57 o 
  -6   7  14        7.06       11.30     12.24 o 
  -5   7  14       62.62       69.81     16.96 o 
  -4   7  14       38.00       45.08     20.24 o 
  -3   7  14       16.76        8.35     13.45 o 
  -2   7  14      106.16       97.52     27.16 o 
  -1   7  14        0.02       15.71     13.49 o 
   0   7  14       29.26       14.32     13.65 o 
   1   7  14        9.45       19.14     15.58 o 
   2   7  14      112.20      121.12     29.14 o 
   3   7  14       34.92       33.23     14.39 o 
   4   7  14      143.35      129.66     34.95 o 
   5   7  14      211.40      196.46     27.02 o 
   6   7  14     1399.08     1358.59     57.91 o 
   7   7  14      887.98      911.35    104.08 o 
   8   7  14       49.60       85.98     21.83 o 
   9   7  14      187.22      147.94     29.55 o 
  10   7  14        0.02        9.77     16.23 o 
  11   7  14      177.90      168.17     45.69 o 
  12   7  14      828.44      842.54     76.96 o 
  13   7  14      287.04      338.21     59.40 o 
 -11   8  14       78.32       79.95     22.42 o 
 -10   8  14       12.81       10.40     14.34 o 
  -9   8  14       95.11      110.76     56.49 o 
  -8   8  14      344.92      401.90     40.17 o 
  -7   8  14        0.07        8.21     18.04 o 
  -6   8  14       38.39       33.89     19.58 o 
  -5   8  14      325.68      349.44     51.55 o 
  -4   8  14       57.10       52.50     21.98 o 
  -3   8  14       34.17       23.73     20.14 o 
  -2   8  14      327.16      314.91     49.60 o 
  -1   8  14      206.03      192.63     37.46 o 
   0   8  14        8.78       -4.43     11.92 o 
   1   8  14        1.81        9.00     15.76 o 
   2   8  14        0.95       23.11     18.62 o 
   3   8  14      355.78      299.54     33.75 o 
   4   8  14      137.77      152.72     25.12 o 
   5   8  14      278.84      268.87     32.79 o 
   6   8  14       11.17        3.38     18.32 o 
   7   8  14      846.26      911.21     51.77 o 
   8   8  14      165.36      173.69     33.70 o 
   9   8  14       33.10       30.80     17.93 o 
  10   8  14       91.72      134.79     27.21 o 
  11   8  14       82.72       88.46     36.02 o 
  -9   9  14       25.04       21.02     16.87 o 
  -8   9  14      431.92      470.02     66.38 o 
  -7   9  14        7.59       15.47     17.37 o 
  -6   9  14       38.71       31.94     21.09 o 
  -5   9  14      442.20      530.82     69.03 o 
  -4   9  14       94.36       55.19     25.52 o 
  -3   9  14      233.20      274.44     48.92 o 
  -2   9  14      303.75      357.60     56.31 o 
  -1   9  14       93.87      136.54     35.99 o 
   0   9  14       51.64       60.96     25.72 o 
   1   9  14       62.12       22.93     20.74 o 
   2   9  14       69.79       70.34     20.53 o 
   3   9  14       65.28       81.77     21.95 o 
   4   9  14       43.55       20.08     15.46 o 
   5   9  14        0.30        6.66     14.79 o 
   6   9  14       16.13       25.45     20.62 o 
   7   9  14       28.71       16.60     16.06 o 
   8   9  14      209.95      169.84     29.64 o 
  -4  10  14       53.01       30.17     21.41 o 
  -3  10  14      165.98      119.38     33.75 o 
  -2  10  14      144.44      107.31     32.13 o 
  -1  10  14       11.19       13.88     14.79 o 
   0  10  14       16.76        8.59     16.84 o 
   1  10  14       91.24       80.44     38.53 o 
   2  10  14        5.89      -11.08     14.22 o 
   3  10  14        2.78        4.24     14.53 o 
 -18   1  15      112.58      147.02     11.27 o 
 -17   1  15       46.47       46.64      7.74 o 
 -16   1  15       37.70       32.75      6.91 o 
 -15   1  15      121.42      125.40      8.66 o 
 -14   1  15      204.26      198.35     10.18 o 
 -13   1  15       16.07       13.76      4.56 o 
 -12   1  15       41.16       40.00      5.43 o 
 -11   1  15      376.30      382.47     11.21 o 
 -10   1  15      215.18      238.28      9.32 o 
  -9   1  15     2586.60     2523.14     27.03 o 
  -8   1  15     1269.10     1224.19     17.26 o 
  -7   1  15      842.33      835.06     13.56 o 
  -6   1  15      181.42      190.94      7.45 o 
  -5   1  15      607.10      655.45     10.67 o 
  -4   1  15       97.85      115.97      5.21 o 
  -3   1  15        7.67        5.28      2.35 o 
  -2   1  15     1024.61      962.34     14.06 o 
  -1   1  15        6.90        6.71      2.23 o 
   0   1  15     1131.97     1373.08     14.81 o 
   1   1  15       10.51       21.37      2.44 o 
   2   1  15       24.67       31.68      3.46 o 
   3   1  15      230.46      296.28     10.95 o 
   4   1  15       37.14       29.68      3.70 o 
   5   1  15      725.49      595.29     14.43 o 
   6   1  15     1306.67     1172.89     16.70 o 
   7   1  15      453.67      460.28     12.29 o 
   8   1  15      275.88      194.53     10.65 o 
   9   1  15      499.26      443.20     16.17 o 
  10   1  15      862.43      840.46     27.58 o 
  11   1  15      317.27      288.21     13.62 o 
  12   1  15      141.32      133.46     11.21 o 
  13   1  15      198.48      213.60     14.83 o 
  14   1  15      230.79      211.29     13.88 o 
  15   1  15      362.02      363.39     18.24 o 
  16   1  15       65.28       63.81     12.79 o 
  17   1  15      203.66      194.61     15.79 o 
 -18   2  15      221.93      202.76     17.41 o 
 -17   2  15      126.11      102.68      9.52 o 
 -16   2  15       54.38       47.49      7.79 o 
 -15   2  15       72.81       75.79      8.59 o 
 -14   2  15       11.36       11.79      5.63 o 
 -13   2  15        0.64        6.26      6.17 o 
 -12   2  15        0.28       -4.29      4.51 o 
 -11   2  15      433.76      329.72     14.16 o 
 -10   2  15      215.60      218.45     11.39 o 
  -9   2  15        1.04       -4.82      6.21 o 
  -8   2  15       75.87       53.38      7.03 o 
  -7   2  15      943.94      932.27     18.83 o 
  -6   2  15      150.38      146.15      6.81 o 
  -5   2  15      789.30      780.68     12.26 o 
  -4   2  15      150.23      184.39      7.12 o 
  -3   2  15      455.37      398.63     10.61 o 
  -2   2  15       58.84       89.95      6.06 o 
  -1   2  15       24.68       30.95      4.41 o 
   0   2  15      395.89      403.82     10.81 o 
   1   2  15     2613.85     2964.55     32.51 o 
   2   2  15     2077.20     1970.05     26.82 o 
   3   2  15     1943.28     1986.42     28.34 o 
   4   2  15     2700.25     2673.45     29.71 o 
   5   2  15       49.44       38.21      6.13 o 
   6   2  15        0.79       -0.23      4.99 o 
   7   2  15      838.45      801.29     20.84 o 
   8   2  15      117.13      144.71     18.19 o 
   9   2  15        8.25        5.71      4.54 o 
  10   2  15     1045.72     1043.60     19.30 o 
  11   2  15       65.01       62.64     10.77 o 
  12   2  15       54.43       51.20      8.02 o 
  13   2  15       22.59       28.82      6.95 o 
  14   2  15      154.50      144.98     11.13 o 
  15   2  15       14.92        9.91     12.51 o 
  16   2  15      184.16      191.98     17.75 o 
  17   2  15       61.24       60.51     11.01 o 
 -17   3  15       90.90       92.40     11.68 o 
 -16   3  15       77.94       96.57     18.24 o 
 -15   3  15      449.53      448.30     22.03 o 
 -14   3  15       52.43       27.40     10.18 o 
 -13   3  15        2.11       20.02      7.87 o 
 -12   3  15       28.94       25.19     10.45 o 
 -11   3  15      275.44      235.30     15.80 o 
 -10   3  15       98.16      108.80     13.02 o 
  -9   3  15     3646.16     3445.35     52.53 o 
  -8   3  15     1336.84     1316.51     28.79 o 
  -7   3  15       84.07       89.29     10.19 o 
  -6   3  15       40.39       43.78     11.35 o 
  -5   3  15      130.85      109.24      9.47 o 
  -4   3  15       90.63       95.78      8.88 o 
  -3   3  15      519.09      505.93     16.40 o 
  -2   3  15        2.32       -3.71      4.20 o 
  -1   3  15        0.97       -3.71      3.71 o 
   0   3  15     1786.27     1882.33     27.25 o 
   1   3  15       13.47       -0.15      6.57 o 
   2   3  15      237.80      265.39     13.61 o 
   3   3  15      314.51      382.62     15.15 o 
   4   3  15      515.64      463.91     15.14 o 
   5   3  15      346.06      346.07     14.20 o 
   6   3  15      284.45      271.39     14.93 o 
   7   3  15        1.21       -1.33      5.15 o 
   8   3  15       28.55       28.67      5.37 o 
   9   3  15      116.87       96.31      8.97 o 
  10   3  15       51.51       60.30      8.65 o 
  11   3  15      430.17      366.10     17.00 o 
  12   3  15      105.59      105.77     11.18 o 
  13   3  15      116.36      115.88     11.85 o 
  14   3  15      158.03      150.32     14.69 o 
  15   3  15      146.34      157.54     15.49 o 
  16   3  15      522.20      574.90     39.94 o 
  17   3  15      261.31      296.32     27.67 o 
 -17   4  15       22.52       43.43     12.85 o 
 -16   4  15        0.42        5.29      8.65 o 
 -15   4  15       79.32       77.57     14.81 o 
 -14   4  15       28.16       18.12      8.84 o 
 -13   4  15       73.81       83.30     12.35 o 
 -12   4  15      130.14      155.61     15.28 o 
 -11   4  15      143.20      140.08     20.88 o 
 -10   4  15     1896.70     1781.54     39.75 o 
  -9   4  15      229.42      224.44     14.69 o 
  -8   4  15     1211.75     1185.25     27.29 o 
  -7   4  15      209.74      231.53     14.15 o 
  -6   4  15       59.15       77.64      9.85 o 
  -5   4  15       23.42       13.13      8.91 o 
  -4   4  15        0.97        1.41      4.13 o 
  -3   4  15     1041.87      970.55     21.23 o 
  -2   4  15      379.15      391.10     13.72 o 
  -1   4  15     1008.55     1027.69     20.64 o 
   0   4  15       12.83       14.03      4.76 o 
   1   4  15      476.39      507.94     16.57 o 
   2   4  15      271.26      247.96     13.05 o 
   3   4  15      461.03      411.63     20.22 o 
   4   4  15      322.29      326.20     20.59 o 
   5   4  15      921.72      942.96     24.17 o 
   6   4  15       84.45      115.33     11.57 o 
   7   4  15      108.49       91.75     10.23 o 
   8   4  15      824.25      729.38     22.72 o 
   9   4  15        2.10        7.99      7.86 o 
  10   4  15      127.36      107.69     14.03 o 
  11   4  15      360.86      361.46     22.22 o 
  12   4  15       27.75       25.80     12.15 o 
  13   4  15        0.54       17.42     18.57 o 
  14   4  15       57.23       61.64     19.63 o 
  15   4  15       89.59      124.37     16.81 o 
  16   4  15        0.45       22.07     14.14 o 
 -16   5  15        0.00       13.45      6.81 o 
 -15   5  15        9.17       19.77      8.63 o 
 -14   5  15       91.64      123.81     28.03 o 
 -13   5  15       27.21       32.95     11.59 o 
 -12   5  15       71.23       75.58     13.59 o 
 -11   5  15       70.64       61.84     11.83 o 
 -10   5  15        9.57       11.83     18.20 o 
  -9   5  15       55.17       39.29     10.18 o 
  -8   5  15        8.49       10.67      7.66 o 
  -7   5  15      117.34      109.72     12.18 o 
  -6   5  15       18.16       15.56      6.96 o 
  -5   5  15      175.09      156.23     11.30 o 
  -4   5  15       54.89       83.75     22.30 o 
  -3   5  15       38.20       44.06     13.17 o 
  -2   5  15      490.20      491.72     27.48 o 
  -1   5  15      811.61      806.71     52.35 o 
   0   5  15       76.72       51.41     17.26 o 
   1   5  15      101.24       93.04     21.88 o 
   2   5  15     1046.49      976.40     57.56 o 
   3   5  15      381.59      378.93     42.51 o 
   4   5  15      128.18      166.90     22.45 o 
   5   5  15       42.29       46.57     14.09 o 
   6   5  15      367.43      275.24     28.32 o 
   7   5  15        3.20       -5.78      8.45 o 
   8   5  15      167.05      170.55     30.56 o 
   9   5  15       11.91       -7.50     16.32 o 
  10   5  15      138.07      142.47     37.73 o 
  11   5  15        0.81      -13.97     24.41 o 
  12   5  15        1.03       -4.61     25.63 o 
  13   5  15      216.18      271.93     51.26 o 
  14   5  15       10.24       -6.82     28.72 o 
  15   5  15        0.22      -23.81     31.00 o 
 -15   6  15      181.31      155.89     28.36 o 
 -14   6  15        2.57       17.62     10.01 o 
 -13   6  15      212.42      214.28     91.21 o 
 -12   6  15      215.74      241.66     33.89 o 
 -11   6  15       62.92       42.70     17.04 o 
 -10   6  15      594.44      493.64     42.23 o 
  -9   6  15      109.59      143.09     31.30 o 
  -8   6  15      222.55      196.98     27.34 o 
  -7   6  15       48.07       26.85     13.91 o 
  -6   6  15      125.35      127.12     22.07 o 
  -5   6  15      122.66      126.53     26.62 o 
  -4   6  15       48.05       25.52     11.79 o 
  -3   6  15      201.17      221.87     37.04 o 
  -2   6  15      291.68      351.05     44.62 o 
  -1   6  15      350.90      320.74     42.95 o 
   0   6  15      320.03      350.42     45.33 o 
   1   6  15       67.80       19.96     14.21 o 
   2   6  15      762.59      733.71     53.61 o 
   3   6  15      207.09      206.91     34.89 o 
   4   6  15        8.87       18.04     12.10 o 
   5   6  15      125.76       95.56     19.08 o 
   6   6  15      140.24      130.11     22.48 o 
   7   6  15     1201.14     1160.37     52.23 o 
   8   6  15      402.90      382.92     36.43 o 
   9   6  15        4.29        1.58     10.89 o 
  10   6  15        4.34       25.37     27.33 o 
  11   6  15      110.43      112.18     37.53 o 
  12   6  15      139.82      106.30     38.50 o 
  13   6  15        5.63      -27.11     27.11 o 
  14   6  15      163.27      181.93     50.40 o 
 -13   7  15       76.70       86.71     22.63 o 
 -12   7  15      311.79      308.73     74.88 o 
 -11   7  15        0.11       -9.99     11.70 o 
 -10   7  15       13.27        2.44     13.30 o 
  -9   7  15      779.12      756.58     47.00 o 
  -8   7  15        7.89        8.48     11.83 o 
  -7   7  15       81.74       59.54     17.37 o 
  -6   7  15       28.33       46.60     16.86 o 
  -5   7  15        9.81        6.30     13.85 o 
  -4   7  15        0.04        9.63     16.88 o 
  -3   7  15       22.35        3.76     12.56 o 
  -2   7  15      215.11      193.64     36.39 o 
  -1   7  15       69.31       67.60     23.33 o 
   0   7  15       67.63       62.55     22.57 o 
   1   7  15        7.41        6.99     13.01 o 
   2   7  15      103.08      125.54     30.24 o 
   3   7  15      214.96      202.09     36.94 o 
   4   7  15      102.02       90.94     20.71 o 
   5   7  15        4.54       -7.18     11.51 o 
   6   7  15      661.78      732.82     43.93 o 
   7   7  15       25.19       -6.47     12.34 o 
   8   7  15      210.92      181.96     28.13 o 
   9   7  15       66.19       48.10     18.69 o 
  10   7  15       99.11       97.00     22.73 o 
  11   7  15       20.73       17.73     29.90 o 
  12   7  15      114.24       93.25     41.49 o 
 -11   8  15      526.67      553.92     51.15 o 
 -10   8  15       11.01       19.81     16.29 o 
  -9   8  15      166.47      176.37     41.18 o 
  -8   8  15      163.64      158.53     37.28 o 
  -7   8  15        0.77       22.05     17.89 o 
  -6   8  15        0.99      -11.26     13.87 o 
  -5   8  15       77.71       88.14     28.98 o 
  -4   8  15        1.88        9.39     15.15 o 
  -3   8  15        0.04        0.04     14.79 o 
  -2   8  15        2.48       -8.18     11.18 o 
  -1   8  15       14.03        0.75     14.07 o 
   0   8  15      535.74      569.18     65.28 o 
   1   8  15       97.91      122.44     32.45 o 
   2   8  15      235.42      210.04     40.13 o 
   3   8  15       86.83       89.43     22.00 o 
   4   8  15       59.70       71.59     19.78 o 
   5   8  15       78.86       73.45     26.80 o 
   6   8  15      142.05      153.98     27.20 o 
   7   8  15      748.72      758.31     69.39 o 
   8   8  15       44.90       36.96     19.11 o 
   9   8  15      119.83      119.05     27.12 o 
  10   8  15       62.46       55.82     26.94 o 
  -8   9  15       40.03       11.48     15.24 o 
  -7   9  15       45.39       46.60     19.46 o 
  -6   9  15       34.11       15.23     17.87 o 
  -5   9  15      136.40      113.44     33.48 o 
  -4   9  15       24.13        6.74     16.75 o 
  -3   9  15        4.13       -6.17     13.53 o 
  -2   9  15        4.61       -4.53     12.20 o 
  -1   9  15      167.31      137.33     36.32 o 
   0   9  15      821.56      841.63     70.89 o 
   1   9  15        5.86       16.09     18.72 o 
   2   9  15       52.46       59.98     20.57 o 
   3   9  15        4.66       23.12     15.60 o 
   4   9  15      206.23      229.17     33.92 o 
   5   9  15      799.51      825.72     54.74 o 
   6   9  15       63.11       59.26     20.91 o 
   7   9  15       16.95       17.33     14.53 o 
   8   9  15       12.17       -0.67     12.51 o 
  -3  10  15       79.47       60.74     23.99 o 
  -2  10  15        0.36       -6.19     16.02 o 
  -1  10  15        0.00        9.64     19.48 o 
   0  10  15       18.29        4.25     19.72 o 
   1  10  15      193.54      206.32     32.87 o 
   2  10  15      136.36      134.69     56.87 o 
 -18   0  16       57.50       68.74      9.93 o 
 -17   0  16      246.37      258.77     17.06 o 
 -16   0  16        3.25       14.05     10.69 o 
 -15   0  16       36.04       30.24      8.71 o 
 -14   0  16        0.32       -4.78      5.62 o 
 -13   0  16      260.81      222.03     15.19 o 
 -12   0  16      435.21      337.24     16.59 o 
 -11   0  16       77.63      111.95     10.80 o 
 -10   0  16       46.60       69.67     10.16 o 
  -9   0  16      342.53      322.04     16.22 o 
  -8   0  16      235.92      267.42     17.86 o 
  -7   0  16      476.96      444.88     15.02 o 
  -6   0  16     4132.50     4197.67     53.48 o 
  -5   0  16      566.60      596.76     15.86 o 
  -4   0  16     1968.04     1987.27     50.66 o 
  -3   0  16      203.91      174.26     10.66 o 
  -2   0  16      450.79      388.68     27.56 o 
  -1   0  16      560.98      627.24     22.35 o 
   0   0  16     1353.09     1484.72     28.43 o 
   1   0  16       91.91      141.85      8.94 o 
   2   0  16      154.67      152.03     11.69 o 
   3   0  16       69.82       86.47      6.18 o 
   4   0  16      164.77      223.32     10.92 o 
   5   0  16      333.69      373.96     14.32 o 
   6   0  16        1.13        7.43      6.35 o 
   7   0  16      173.80      159.33     12.61 o 
   8   0  16     1143.50     1134.84     27.61 o 
   9   0  16     1859.30     1619.42     41.02 o 
  10   0  16       12.42       -0.03      7.85 o 
  11   0  16     1553.83     1508.71     43.08 o 
  12   0  16      489.88      410.66     24.15 o 
  13   0  16       51.78       35.02     11.53 o 
  14   0  16      127.30       69.78     25.08 o 
  15   0  16      203.33      217.72     25.37 o 
  16   0  16      316.08      333.16     34.09 o 
  17   0  16      571.25      632.98     31.72 o 
 -18   1  16      681.65      701.38     21.34 o 
 -17   1  16      223.14      218.67     17.74 o 
 -16   1  16       54.06       56.46      7.93 o 
 -15   1  16        5.62        9.98      5.00 o 
 -14   1  16       14.01       12.22      4.81 o 
 -13   1  16      368.69      368.22     13.10 o 
 -12   1  16      149.65      133.14      8.00 o 
 -11   1  16      528.59      468.17     12.18 o 
 -10   1  16        4.13       -3.30      3.51 o 
  -9   1  16        0.83       -1.58      3.72 o 
  -8   1  16      265.58      258.45      9.36 o 
  -7   1  16      583.05      484.49     10.71 o 
  -6   1  16      690.66      771.83     13.53 o 
  -5   1  16     1637.11     1608.62     17.93 o 
  -4   1  16      892.89     1002.35     13.12 o 
  -3   1  16     4159.02     4196.11     32.70 o 
  -2   1  16      626.16      759.49     10.18 o 
  -1   1  16     1431.33     1521.39     16.48 o 
   0   1  16      205.90      276.27      6.47 o 
   1   1  16        2.17        3.31      2.13 o 
   2   1  16      331.24      386.76     10.70 o 
   3   1  16      174.22      163.78      6.31 o 
   4   1  16      159.37      126.71      6.80 o 
   5   1  16      816.45      777.83     14.23 o 
   6   1  16      725.26      714.83     16.72 o 
   7   1  16      651.79      676.12     14.99 o 
   8   1  16       94.08       81.80     10.91 o 
   9   1  16        4.19        2.69      5.39 o 
  10   1  16      182.52      186.50     11.10 o 
  11   1  16      326.03      331.97     14.18 o 
  12   1  16        0.10        7.90      6.46 o 
  13   1  16       69.67       42.28     11.77 o 
  14   1  16      329.55      347.33     26.71 o 
  15   1  16       60.69       85.47     10.79 o 
  16   1  16       52.09       33.48      8.94 o 
  17   1  16      281.41      296.63     25.82 o 
 -18   2  16       12.12       36.01      8.27 o 
 -17   2  16      200.46      225.59     14.99 o 
 -16   2  16       71.79       69.49      9.58 o 
 -15   2  16        5.88        8.60      6.39 o 
 -14   2  16       13.94       13.46      6.53 o 
 -13   2  16       77.15       84.10     10.52 o 
 -12   2  16       80.33       66.67      9.21 o 
 -11   2  16       10.65        4.65      5.19 o 
 -10   2  16       48.94       63.26      7.13 o 
  -9   2  16        0.56        2.63      4.77 o 
  -8   2  16      775.12      743.79     16.86 o 
  -7   2  16       43.97       53.12      6.61 o 
  -6   2  16        3.44       -3.38      3.38 o 
  -5   2  16       61.32       62.63      4.97 o 
  -4   2  16       27.71       10.03      4.43 o 
  -3   2  16      586.90      646.97     13.71 o 
  -2   2  16      162.89      267.04     10.17 o 
  -1   2  16      507.45      452.64     10.49 o 
   0   2  16       52.79       49.91      3.55 o 
   1   2  16      573.47      541.93     10.57 o 
   2   2  16      250.27      279.41      8.51 o 
   3   2  16     1135.76     1222.66     18.15 o 
   4   2  16      939.60      930.62     15.28 o 
   5   2  16       29.26       24.32      5.64 o 
   6   2  16      767.62      705.60     16.07 o 
   7   2  16        0.05        3.01      5.94 o 
   8   2  16      107.40      100.23      9.20 o 
   9   2  16       57.75       50.70      6.77 o 
  10   2  16      137.48      132.80      8.64 o 
  11   2  16       65.03       72.35      7.53 o 
  12   2  16       71.38       77.31      8.04 o 
  13   2  16       90.85       72.25      8.78 o 
  14   2  16        9.22       22.51     14.43 o 
  15   2  16       11.62        6.74     13.44 o 
  16   2  16      137.72      145.40     15.94 o 
  17   2  16      118.98      154.01     24.06 o 
 -17   3  16      217.97      207.08     19.26 o 
 -16   3  16       28.04       41.48      9.40 o 
 -15   3  16       30.11       23.84      9.40 o 
 -14   3  16      247.12      261.09     23.55 o 
 -13   3  16       24.50       24.92      8.28 o 
 -12   3  16       55.90       60.13     10.34 o 
 -11   3  16      184.14      185.04     14.57 o 
 -10   3  16       24.82       24.20      7.83 o 
  -9   3  16       47.53       57.11      9.16 o 
  -8   3  16       13.09        7.37      5.74 o 
  -7   3  16      339.23      336.14     16.50 o 
  -6   3  16      271.49      319.27     20.55 o 
  -5   3  16      331.50      334.69     17.65 o 
  -4   3  16        2.87        2.41      4.81 o 
  -3   3  16        0.13        9.35      4.93 o 
  -2   3  16        9.13       17.68      5.29 o 
  -1   3  16      605.34      608.29     18.53 o 
   0   3  16      320.52      328.80     14.34 o 
   1   3  16      771.34      720.66     18.57 o 
   2   3  16      341.09      302.19     13.97 o 
   3   3  16      719.77      682.54     19.81 o 
   4   3  16       32.84       25.61      6.31 o 
   5   3  16      487.04      470.15     17.74 o 
   6   3  16       37.47       35.70      7.47 o 
   7   3  16       76.13       55.40      8.36 o 
   8   3  16       34.34       36.06      7.56 o 
   9   3  16      162.80      175.88     11.08 o 
  10   3  16      242.81      229.54     13.37 o 
  11   3  16      156.50      154.74     12.44 o 
  12   3  16       11.47       12.29     10.10 o 
  13   3  16       24.15       33.66      8.80 o 
  14   3  16      306.93      328.82     18.51 o 
  15   3  16       53.39       55.21     10.99 o 
  16   3  16       65.76       85.89     13.50 o 
 -17   4  16       12.11       64.04     18.79 o 
 -16   4  16        9.57       34.97     13.61 o 
 -15   4  16       48.07       72.85     12.32 o 
 -14   4  16       73.82       88.53     13.16 o 
 -13   4  16       40.72       39.35      9.95 o 
 -12   4  16       63.58       53.97     13.44 o 
 -11   4  16      355.23      332.70     26.95 o 
 -10   4  16      413.55      392.45     19.91 o 
  -9   4  16      119.80      122.17     11.88 o 
  -8   4  16      759.17      682.51     21.08 o 
  -7   4  16     1745.23     1646.22     31.99 o 
  -6   4  16       70.76       83.05      9.07 o 
  -5   4  16      454.54      471.72     17.35 o 
  -4   4  16       91.05       99.03      9.47 o 
  -3   4  16      184.42      201.55     11.95 o 
  -2   4  16     2859.62     2891.64     39.77 o 
  -1   4  16       30.15       25.92      6.05 o 
   0   4  16       54.97       50.19      7.04 o 
   1   4  16       65.19       43.84      6.95 o 
   2   4  16       24.03       26.14      6.48 o 
   3   4  16      410.34      501.54     35.67 o 
   4   4  16      654.18      664.85     30.14 o 
   5   4  16      190.55      190.78     13.50 o 
   6   4  16       13.66       18.76      8.72 o 
   7   4  16      308.43      332.02     17.38 o 
   8   4  16      120.20      130.02     12.56 o 
   9   4  16      347.73      322.00     21.28 o 
  10   4  16      168.07      138.14     16.20 o 
  11   4  16       24.56       30.01     10.60 o 
  12   4  16      249.57      292.45     24.78 o 
  13   4  16        0.10       -9.14      9.14 o 
  14   4  16       47.62       45.71     21.76 o 
  15   4  16       60.12       52.19     13.73 o 
  16   4  16        7.98       29.85     11.67 o 
 -16   5  16        9.99       25.71      9.92 o 
 -15   5  16       30.87       28.92      8.98 o 
 -14   5  16       51.02       48.93     14.60 o 
 -13   5  16       46.91       51.68     10.78 o 
 -12   5  16       75.85       74.13     19.34 o 
 -11   5  16       35.08       23.37      8.31 o 
 -10   5  16        0.71        6.09      6.45 o 
  -9   5  16      228.74      268.02     16.71 o 
  -8   5  16        2.36        8.81      7.32 o 
  -7   5  16       65.83       59.21     10.77 o 
  -6   5  16        0.33        7.14      6.69 o 
  -5   5  16       46.79       67.92      9.58 o 
  -4   5  16      515.93      521.94     18.30 o 
  -3   5  16       39.34       47.92      8.85 o 
  -2   5  16        0.80       13.34     10.81 o 
  -1   5  16      296.92      246.90     35.68 o 
   0   5  16     2556.63     2536.59     99.95 o 
   1   5  16       81.32       61.71     19.37 o 
   2   5  16      153.61      201.73     32.46 o 
   3   5  16     1037.87      943.46     57.26 o 
   4   5  16     3625.12     3498.12     86.20 o 
   5   5  16      217.21      272.01     27.88 o 
   6   5  16      103.14       97.18     18.27 o 
   7   5  16      245.06      225.21     26.52 o 
   8   5  16      432.01      450.74     36.35 o 
   9   5  16       75.23       62.82     31.16 o 
  10   5  16       82.27       54.43     31.71 o 
  11   5  16       59.89       24.32     26.72 o 
  12   5  16       30.89       35.81     30.60 o 
  13   5  16      217.06      165.80     43.65 o 
  14   5  16      539.38      665.67     77.38 o 
  15   5  16        7.11      -17.51     33.76 o 
 -14   6  16        0.86       15.61     11.83 o 
 -13   6  16        0.04        1.20     13.88 o 
 -12   6  16       97.73      116.42     25.94 o 
 -11   6  16       60.33       49.89     23.09 o 
 -10   6  16      256.00      197.30     28.19 o 
  -9   6  16      195.55      217.21     29.56 o 
  -8   6  16        7.35        3.79     11.93 o 
  -7   6  16       66.81       76.98     20.28 o 
  -6   6  16        0.23       -9.50      9.50 o 
  -5   6  16      204.35      224.39     26.56 o 
  -4   6  16      226.66      183.51     33.91 o 
  -3   6  16        0.45        8.47     11.57 o 
  -2   6  16        8.14       13.26     15.06 o 
  -1   6  16      267.77      279.67     40.82 o 
   0   6  16       21.47       16.96     13.11 o 
   1   6  16       97.15      124.54     27.79 o 
   2   6  16      107.11      127.23     27.99 o 
   3   6  16        8.62        7.73     12.36 o 
   4   6  16       80.72       72.36     17.54 o 
   5   6  16     2018.34     1952.65     66.03 o 
   6   6  16        0.29        1.59     12.64 o 
   7   6  16      721.13      714.48     40.91 o 
   8   6  16      152.45      155.53     25.39 o 
   9   6  16      162.57      142.71     27.94 o 
  10   6  16       16.86       15.23     25.97 o 
  11   6  16       11.85       24.85     31.32 o 
  12   6  16       24.17      -17.27     24.87 o 
  13   6  16      209.93      278.36     53.86 o 
  14   6  16      302.81      283.34     54.36 o 
 -13   7  16       72.23       74.16     19.79 o 
 -12   7  16        5.93       11.40     10.61 o 
 -11   7  16      295.47      328.21     92.22 o 
 -10   7  16       97.50      173.61     37.29 o 
  -9   7  16      157.25      117.05     23.96 o 
  -8   7  16      142.40       98.83     22.59 o 
  -7   7  16       16.03       -6.20     10.53 o 
  -6   7  16      387.81      496.23     60.63 o 
  -5   7  16       24.53        8.76     15.26 o 
  -4   7  16        0.01       -6.46     11.24 o 
  -3   7  16       75.96       48.54     22.33 o 
  -2   7  16       60.74       21.45     15.17 o 
  -1   7  16      118.56       75.93     23.21 o 
   0   7  16       45.12        7.82     14.06 o 
   1   7  16       29.33       38.90     18.68 o 
   2   7  16      646.32      649.99     55.75 o 
   3   7  16      221.52      225.81     39.25 o 
   4   7  16      178.04      187.22     26.47 o 
   5   7  16      229.77      194.71     27.68 o 
   6   7  16       39.73       18.52     14.06 o 
   7   7  16      948.48     1016.63    117.58 o 
   8   7  16      227.46      208.67     30.30 o 
   9   7  16        0.20       -6.87     19.62 o 
  10   7  16      138.04      114.10     25.48 o 
  11   7  16       98.73      104.15     38.96 o 
  12   7  16        9.43       10.42     27.68 o 
 -11   8  16       67.13        1.75     14.12 o 
 -10   8  16        0.26        3.47     11.53 o 
  -9   8  16       21.44       16.41     19.91 o 
  -8   8  16        3.74        7.43     16.38 o 
  -7   8  16        0.07      -10.60     13.27 o 
  -6   8  16       25.45       38.73     22.88 o 
  -5   8  16        1.53       27.20     17.88 o 
  -4   8  16      278.81      287.46     48.75 o 
  -3   8  16      439.01      446.33     60.82 o 
  -2   8  16      111.36      111.18     31.24 o 
  -1   8  16       11.76       56.59     23.47 o 
   0   8  16       28.42       36.69     20.19 o 
   1   8  16       14.82       40.40     21.16 o 
   2   8  16        7.24       12.29     19.20 o 
   3   8  16      128.11      173.72     28.39 o 
   4   8  16      190.43      192.07     28.61 o 
   5   8  16      317.88      304.43     36.85 o 
   6   8  16      475.79      473.89     43.52 o 
   7   8  16      254.77      259.73     34.10 o 
   8   8  16       45.62       34.61     19.86 o 
   9   8  16      172.28      182.67     31.59 o 
  10   8  16       33.59       13.48     14.97 o 
  -8   9  16       47.64       15.11     14.35 o 
  -7   9  16       11.50       16.97     16.14 o 
  -6   9  16        7.62       16.50     15.13 o 
  -5   9  16        3.51       -0.53     15.77 o 
  -4   9  16       48.26       52.67     25.39 o 
  -3   9  16       15.25       -8.90     13.18 o 
  -2   9  16        0.88       -7.44     15.16 o 
  -1   9  16      224.07      178.44     41.03 o 
   0   9  16       30.04        8.26     19.01 o 
   1   9  16       31.36       26.07     21.72 o 
   2   9  16        4.55       -1.16     13.96 o 
   3   9  16        7.52       -6.15     21.25 o 
   4   9  16      114.97      119.92     27.02 o 
   5   9  16      538.04      460.63     44.81 o 
   6   9  16      284.99      255.09     35.18 o 
   7   9  16       10.80       -1.53     26.18 o 
 -18   1  17       10.82       25.73      9.32 o 
 -17   1  17       76.75       94.84      9.50 o 
 -16   1  17      581.93      607.39     20.30 o 
 -15   1  17       40.97       36.62      7.76 o 
 -14   1  17       74.14       78.96      7.13 o 
 -13   1  17       83.07       74.65      6.98 o 
 -12   1  17       43.97       57.87      8.55 o 
 -11   1  17        6.89       13.97      4.50 o 
 -10   1  17     2589.46     2475.16     27.64 o 
  -9   1  17      921.95      920.72     17.62 o 
  -8   1  17      114.76      104.38      6.61 o 
  -7   1  17      363.08      357.20     10.49 o 
  -6   1  17       86.09       81.52      5.86 o 
  -5   1  17      100.24       92.83      5.99 o 
  -4   1  17      343.80      423.22     11.78 o 
  -3   1  17      304.38      355.15      7.84 o 
  -2   1  17      470.21      518.52      8.96 o 
  -1   1  17      881.19      843.53     11.86 o 
   0   1  17      385.28      453.65      9.32 o 
   1   1  17      579.46      528.54     10.80 o 
   2   1  17      319.38      280.85     11.66 o 
   3   1  17       71.13       79.16      5.50 o 
   4   1  17       11.48        8.25      3.89 o 
   5   1  17      399.46      411.04     10.85 o 
   6   1  17     1654.15     1617.48     23.91 o 
   7   1  17     1850.59     1913.91     25.62 o 
   8   1  17       51.23       32.08      6.13 o 
   9   1  17       12.21        0.48      4.90 o 
  10   1  17     1816.70     1590.85     28.81 o 
  11   1  17      957.65      894.44     21.88 o 
  12   1  17        8.82       -1.53      7.03 o 
  13   1  17       19.74        8.44      6.73 o 
  14   1  17      337.31      323.84     16.99 o 
  15   1  17      230.46      231.73     15.30 o 
  16   1  17       67.68       72.53     10.72 o 
  17   1  17       37.37       49.33     10.18 o 
 -17   2  17       13.19       33.60      9.38 o 
 -16   2  17       70.98       88.30     10.02 o 
 -15   2  17       89.92      101.82      9.80 o 
 -14   2  17      318.27      329.31     15.49 o 
 -13   2  17       62.51       86.89      9.39 o 
 -12   2  17      718.27      712.04     19.32 o 
 -11   2  17       92.19      103.54      9.11 o 
 -10   2  17      328.44      302.62     13.22 o 
  -9   2  17        4.62        1.75      4.67 o 
  -8   2  17      334.23      308.85     15.17 o 
  -7   2  17     4353.63     4081.43     43.90 o 
  -6   2  17      620.38      564.78     13.71 o 
  -5   2  17       26.94       20.74      3.97 o 
  -4   2  17      611.63      573.60     11.52 o 
  -3   2  17       11.30       12.71      4.27 o 
  -2   2  17      579.77      542.88     11.43 o 
  -1   2  17       24.18       20.70      3.46 o 
   0   2  17      862.40      901.24     14.83 o 
   1   2  17      286.38      295.40      9.13 o 
   2   2  17      671.20      594.52     11.99 o 
   3   2  17       41.00       32.67      5.00 o 
   4   2  17      327.58      311.11     11.47 o 
   5   2  17     1204.03     1200.48     24.77 o 
   6   2  17       70.74       59.75      7.93 o 
   7   2  17      398.95      312.16     15.61 o 
   8   2  17      444.49      408.35     18.31 o 
   9   2  17      529.06      496.76     14.25 o 
  10   2  17       38.07       42.37      6.31 o 
  11   2  17       75.69       76.46      7.44 o 
  12   2  17       48.88       66.39      7.87 o 
  13   2  17      129.59      130.68     12.94 o 
  14   2  17      101.18      126.07     12.87 o 
  15   2  17        1.89       -7.73      7.73 o 
  16   2  17      341.81      416.56     24.02 o 
  17   2  17       77.24      128.76     19.09 o 
 -17   3  17      237.38      263.99     27.75 o 
 -16   3  17       58.61       55.84     10.33 o 
 -15   3  17      169.62      195.50     17.01 o 
 -14   3  17      104.58       72.83     11.18 o 
 -13   3  17        1.21       -5.36      6.14 o 
 -12   3  17      465.48      444.94     22.63 o 
 -11   3  17       90.38      100.97     11.67 o 
 -10   3  17       42.86       38.04      8.37 o 
  -9   3  17      879.28      858.75     25.77 o 
  -8   3  17       22.64       18.14      6.56 o 
  -7   3  17      103.04       94.74     10.12 o 
  -6   3  17      137.09      162.77     12.40 o 
  -5   3  17      898.59      922.70     22.76 o 
  -4   3  17      876.65      824.45     20.64 o 
  -3   3  17      179.19      190.58     15.26 o 
  -2   3  17       42.15       37.64      6.66 o 
  -1   3  17       26.95       36.02     11.21 o 
   0   3  17       24.88       18.02      5.78 o 
   1   3  17     1237.64     1333.59     25.99 o 
   2   3  17     1324.30     1234.66     25.17 o 
   3   3  17     1434.26     1323.64     28.81 o 
   4   3  17     1273.35     1197.57     25.12 o 
   5   3  17     1038.65     1027.42     23.76 o 
   6   3  17      439.75      452.51     16.46 o 
   7   3  17     1807.90     1689.17     32.08 o 
   8   3  17      343.68      359.74     17.11 o 
   9   3  17      368.46      354.36     14.35 o 
  10   3  17      187.27      171.31     11.74 o 
  11   3  17       35.96       36.10      8.65 o 
  12   3  17       95.69      104.69     10.69 o 
  13   3  17      687.86      654.98     22.18 o 
  14   3  17        1.25       18.76     10.21 o 
  15   3  17       14.59       25.65     10.42 o 
  16   3  17      157.07      146.06     20.19 o 
 -16   4  17      342.37      423.55     40.56 o 
 -15   4  17       31.14       39.72      9.83 o 
 -14   4  17        1.59       15.52      8.73 o 
 -13   4  17       42.55       43.48     12.68 o 
 -12   4  17      106.57      106.22     13.63 o 
 -11   4  17       11.71       11.05      7.90 o 
 -10   4  17       88.20       96.44     11.74 o 
  -9   4  17       11.26        2.57      6.27 o 
  -8   4  17      587.37      611.99     20.75 o 
  -7   4  17       85.87       80.25      9.79 o 
  -6   4  17      301.12      279.91     15.42 o 
  -5   4  17     1025.26     1015.11     23.94 o 
  -4   4  17        0.06       -0.41      5.10 o 
  -3   4  17     1421.37     1329.66     26.35 o 
  -2   4  17      332.17      318.85     16.05 o 
  -1   4  17      110.18      130.53     11.85 o 
   0   4  17       40.54       37.77      7.99 o 
   1   4  17       33.47       31.84      8.33 o 
   2   4  17       80.58      115.98     10.49 o 
   3   4  17       20.31       21.86      6.52 o 
   4   4  17      919.06      883.09     23.82 o 
   5   4  17      136.86      115.16     12.15 o 
   6   4  17      627.31      677.66     21.58 o 
   7   4  17      165.07      190.32     14.46 o 
   8   4  17      389.58      419.85     19.55 o 
   9   4  17      218.56      237.30     19.11 o 
  10   4  17      164.53      148.38     16.49 o 
  11   4  17      131.61      129.27     15.85 o 
  12   4  17        1.53        5.86     10.17 o 
  13   4  17      179.89      155.38     18.36 o 
  14   4  17      194.88      199.13     20.33 o 
  15   4  17       73.62       97.67     17.83 o 
 -15   5  17       40.73       52.07     11.23 o 
 -14   5  17       82.56       75.28     12.49 o 
 -13   5  17       11.10        8.82      8.22 o 
 -12   5  17       75.52       81.93     11.60 o 
 -11   5  17       32.45       29.10      8.79 o 
 -10   5  17        0.25       10.74      8.83 o 
  -9   5  17      179.57      192.99     15.37 o 
  -8   5  17      798.56      763.34     30.47 o 
  -7   5  17     1733.28     1743.18     48.77 o 
  -6   5  17       28.59       47.10     10.10 o 
  -5   5  17       47.13       64.68     17.64 o 
  -4   5  17       12.26       21.78      8.23 o 
  -3   5  17       12.86        4.36      6.84 o 
  -2   5  17      760.07      700.79     23.86 o 
  -1   5  17        0.45        3.88      5.69 o 
   0   5  17        0.02       -1.73      5.21 o 
   1   5  17       28.03       42.58     10.85 o 
   2   5  17      487.80      434.72     39.78 o 
   3   5  17      649.78      659.91     48.50 o 
   4   5  17     1404.63     1367.28     29.02 o 
   5   5  17     2548.61     2521.66     56.28 o 
   6   5  17       92.21      108.87      9.72 o 
   7   5  17      156.52      177.48     12.12 o 
   8   5  17       29.43       33.27      7.77 o 
   9   5  17       59.64       39.94      8.20 o 
  10   5  17       70.91       79.05     30.77 o 
  11   5  17       65.05       83.28     35.43 o 
  12   5  17       10.16       16.44     26.50 o 
  13   5  17        0.07       39.97     30.26 o 
  14   5  17      164.55      222.06     52.06 o 
  15   5  17       25.06       29.65     38.45 o 
 -14   6  17      152.89      227.47     35.33 o 
 -13   6  17        5.72        0.05     13.93 o 
 -12   6  17      161.48      164.31     58.74 o 
 -11   6  17      492.31      483.74     72.34 o 
 -10   6  17      114.35      106.34     22.88 o 
  -9   6  17       47.38       51.85     36.22 o 
  -8   6  17      185.89      202.38     27.98 o 
  -7   6  17        3.02        5.88     11.79 o 
  -6   6  17       89.53       29.69     17.64 o 
  -5   6  17       65.03       56.43     22.59 o 
  -4   6  17        1.13       -6.30     10.65 o 
  -3   6  17        4.31       -0.12     11.45 o 
  -2   6  17        7.47       -2.06     10.13 o 
  -1   6  17      637.02      583.05     49.40 o 
   0   6  17      337.26      229.62     37.38 o 
   1   6  17      358.55      400.49     48.94 o 
   2   6  17        2.80       -4.81     10.00 o 
   3   6  17        2.63       -3.10     10.48 o 
   4   6  17     1073.02      955.41     45.38 o 
   5   6  17        3.88       21.34     12.99 o 
   6   6  17       42.50       89.39     22.42 o 
   7   6  17      411.19      486.00     40.16 o 
   8   6  17      966.02      999.25     50.03 o 
   9   6  17       54.37       52.20     18.73 o 
  10   6  17       17.33      -15.77     25.85 o 
  11   6  17       16.94       42.56     31.52 o 
  12   6  17      475.74      539.54     67.25 o 
  13   6  17        0.01      -27.10     27.10 o 
 -13   7  17      252.61      266.30     36.73 o 
 -12   7  17      268.16      314.13     38.78 o 
 -11   7  17       20.31       32.43     17.64 o 
 -10   7  17       10.38        5.83     13.85 o 
  -9   7  17        2.02        4.78     14.56 o 
  -8   7  17      164.38       97.93     30.09 o 
  -7   7  17       88.35      121.24     33.39 o 
  -6   7  17      381.91      428.30     56.45 o 
  -5   7  17       73.81      106.86     29.51 o 
  -4   7  17      457.32      526.73     63.15 o 
  -3   7  17        1.60       -3.03     11.77 o 
  -2   7  17       32.25       33.70     19.37 o 
  -1   7  17       10.10       13.45     16.26 o 
   0   7  17       89.24       38.62     20.23 o 
   1   7  17      209.71      192.91     37.17 o 
   2   7  17       22.28       38.60     20.51 o 
   3   7  17       18.14       23.91     17.34 o 
   4   7  17      206.74      225.78     29.41 o 
   5   7  17        0.26       -5.79     16.38 o 
   6   7  17      432.86      368.82     37.22 o 
   7   7  17      111.89      118.46     23.18 o 
   8   7  17      124.52      108.84     23.15 o 
   9   7  17       11.54        7.40     21.32 o 
  10   7  17       43.24       38.16     19.41 o 
  11   7  17        0.00        5.99     28.34 o 
  12   7  17        5.80        0.82     24.94 o 
 -10   8  17       55.72       18.40     13.00 o 
  -9   8  17      124.31       96.91     31.19 o 
  -8   8  17       50.20       68.35     29.49 o 
  -7   8  17      625.85      734.49     66.32 o 
  -6   8  17       65.51       82.98     28.90 o 
  -5   8  17        0.91      -10.99     10.99 o 
  -4   8  17      126.28      120.78     34.59 o 
  -3   8  17       11.42       13.58     18.05 o 
  -2   8  17       15.64        4.37     14.56 o 
  -1   8  17      202.42      187.98     38.89 o 
   0   8  17       83.69       66.58     26.75 o 
   1   8  17       27.27       35.87     21.52 o 
   2   8  17       28.32       33.17     20.52 o 
   3   8  17       11.67       11.82     17.59 o 
   4   8  17       30.22       52.50     19.47 o 
   5   8  17      403.80      408.32     58.97 o 
   6   8  17       78.44       94.28     33.90 o 
   7   8  17      177.81      135.70     26.74 o 
   8   8  17       47.13        9.36     16.32 o 
   9   8  17      141.30      140.95     27.38 o 
  10   8  17      192.01      136.62     45.69 o 
  -7   9  17      241.15      208.08     47.49 o 
  -6   9  17      104.13       75.92     31.22 o 
  -5   9  17      117.29      116.76     33.80 o 
  -4   9  17       36.64        9.14     17.96 o 
  -3   9  17       81.91       52.63     26.43 o 
  -2   9  17        8.80       -0.88     13.90 o 
  -1   9  17       46.27       54.20     27.19 o 
   0   9  17       32.90       18.54     18.89 o 
   1   9  17       43.13       27.55     21.54 o 
   2   9  17       63.11       65.47     20.33 o 
   3   9  17      233.69      245.48     34.05 o 
   4   9  17        4.48        7.16     22.63 o 
   5   9  17      109.93       76.74     22.00 o 
   6   9  17        0.32       18.65     15.42 o 
 -18   0  18     1274.87     1325.16     36.63 o 
 -17   0  18       14.63       19.71      7.73 o 
 -16   0  18      559.61      588.09     27.82 o 
 -15   0  18      134.53      129.64     12.35 o 
 -14   0  18      300.96      321.65     17.86 o 
 -13   0  18      376.49      395.34     18.37 o 
 -12   0  18       51.69       60.22      8.96 o 
 -11   0  18       37.42       24.58      6.96 o 
 -10   0  18     1252.84     1106.18     26.88 o 
  -9   0  18     2214.06     2065.77     39.27 o 
  -8   0  18      554.44      580.88     18.01 o 
  -7   0  18      355.92      344.72     15.19 o 
  -6   0  18     1916.71     1692.26     29.15 o 
  -5   0  18      863.00      704.55     22.70 o 
  -4   0  18     1963.07     1977.60     36.39 o 
  -3   0  18       50.08       35.37      8.27 o 
  -2   0  18      157.87      100.81      8.75 o 
  -1   0  18       87.36       66.19     10.83 o 
   0   0  18     1769.44     1799.70     29.99 o 
   1   0  18      800.26      781.96     28.38 o 
   2   0  18      220.56      187.73     10.23 o 
   3   0  18      213.13      197.55     12.78 o 
   4   0  18      141.83      133.99     11.08 o 
   7   0  18       34.92       25.67     10.16 o 
   8   0  18      190.01      200.94     32.82 o 
   9   0  18      111.23       67.09     16.11 o 
  10   0  18     1299.05     1257.58     44.01 o 
  11   0  18        0.68        0.60      7.84 o 
  12   0  18      139.23      103.95     22.82 o 
  13   0  18      102.74      104.21     15.94 o 
  14   0  18      229.30      222.49     22.92 o 
  15   0  18        0.68       -7.21     12.89 o 
  16   0  18      660.33      685.17     36.92 o 
  17   0  18       45.92       82.82     21.13 o 
 -17   1  18        7.65       16.81      8.37 o 
 -16   1  18      183.03      206.75     12.82 o 
 -15   1  18       12.55       22.26      6.27 o 
 -14   1  18        1.31        4.10      5.10 o 
 -13   1  18        0.14        5.71      4.16 o 
 -12   1  18      137.38      120.46      8.72 o 
 -11   1  18       41.81       56.82      5.86 o 
 -10   1  18      496.83      507.49     14.57 o 
  -9   1  18       44.83       52.98      5.46 o 
  -8   1  18      273.33      287.60      9.81 o 
  -7   1  18      121.15      136.19      7.78 o 
  -6   1  18      498.27      463.79     11.09 o 
  -5   1  18      120.60      126.44      6.72 o 
  -4   1  18      109.00       92.30      5.76 o 
  -3   1  18      770.96      745.72     12.64 o 
  -2   1  18     1404.48     1308.33     16.03 o 
  -1   1  18     1880.36     1911.78     19.84 o 
   0   1  18     1268.89     1294.53     21.46 o 
   1   1  18     3138.26     3170.57     29.92 o 
   2   1  18      517.63      515.63     14.99 o 
   3   1  18      192.71      193.57      7.76 o 
   4   1  18       46.12       42.75      4.89 o 
   5   1  18     2600.41     2463.08     28.47 o 
   6   1  18     1782.51     1766.93     44.98 o 
   7   1  18      537.94      473.01     14.13 o 
   8   1  18      489.55      412.77     13.05 o 
   9   1  18       55.18       39.56      6.65 o 
  10   1  18      638.22      562.30     18.64 o 
  11   1  18       85.49       89.71      9.48 o 
  12   1  18      148.69      117.30     10.90 o 
  13   1  18       70.83       62.27      9.00 o 
  14   1  18       27.43       10.28      7.05 o 
  15   1  18       19.59       10.48      7.77 o 
  16   1  18       62.46       62.39     10.23 o 
  17   1  18      146.30      172.04     20.96 o 
 -17   2  18        1.33       14.29      8.77 o 
 -16   2  18       68.76       74.65      9.20 o 
 -15   2  18        0.05       14.48      6.68 o 
 -14   2  18        2.49       10.82      6.46 o 
 -13   2  18        0.19        0.93      6.20 o 
 -12   2  18      766.79      716.67     20.75 o 
 -11   2  18      251.14      232.90     13.56 o 
 -10   2  18      388.80      389.37     14.32 o 
  -9   2  18       31.07       17.10      5.28 o 
  -8   2  18       69.90       71.98      7.20 o 
  -7   2  18      270.47      269.15     11.83 o 
  -6   2  18        8.48       -1.58      4.90 o 
  -5   2  18     2654.75     2637.62     27.97 o 
  -4   2  18      146.31      127.23      6.40 o 
  -3   2  18       18.56       24.84      3.78 o 
  -2   2  18      351.76      327.82      8.05 o 
  -1   2  18       99.54      108.86      6.43 o 
   0   2  18      586.50      546.90     11.55 o 
   1   2  18      610.21      623.87     12.67 o 
   2   2  18        6.79        6.29      3.98 o 
   3   2  18     1632.34     1569.70     23.25 o 
   4   2  18       60.60       70.35      7.30 o 
   5   2  18       64.41       85.14      8.32 o 
   6   2  18        7.91        1.26      5.07 o 
   7   2  18       21.55       23.04      7.26 o 
   8   2  18      100.04       68.55      9.23 o 
   9   2  18        4.31        0.34      6.46 o 
  10   2  18       18.19       10.22      6.22 o 
  11   2  18      193.12      191.31     22.23 o 
  12   2  18      114.91      136.75     12.77 o 
  13   2  18      178.48      164.07     14.20 o 
  14   2  18      173.39      185.58     15.10 o 
  15   2  18      179.87      204.74     15.76 o 
  16   2  18       92.98      119.52     12.94 o 
 -17   3  18       18.76       33.39      8.93 o 
 -16   3  18      251.82      239.70     18.80 o 
 -15   3  18       25.10       11.07      8.65 o 
 -14   3  18       20.71       31.78      9.20 o 
 -13   3  18       14.92       21.18      8.60 o 
 -12   3  18      346.54      367.04     20.78 o 
 -11   3  18      270.75      284.08     18.05 o 
 -10   3  18       42.38       37.37      8.51 o 
  -9   3  18      111.26       95.51     14.81 o 
  -8   3  18      135.91      114.22     10.97 o 
  -7   3  18      271.40      245.19     15.04 o 
  -6   3  18       46.43       71.54      9.02 o 
  -5   3  18      969.62     1043.87     24.63 o 
  -4   3  18      218.92      363.08     31.55 o 
  -3   3  18        0.12       -1.94      4.95 o 
  -2   3  18     1237.30     1258.53     28.73 o 
  -1   3  18      249.57      230.73     14.59 o 
   0   3  18      101.32       87.25      9.66 o 
   1   3  18     1415.98     1399.10     31.66 o 
   2   3  18       64.41       77.83      8.69 o 
   3   3  18      157.42      159.59     12.86 o 
   4   3  18       54.60       60.65      8.47 o 
   5   3  18      356.50      340.50     15.80 o 
   6   3  18        8.74        3.25      5.65 o 
   7   3  18       65.74       44.27      9.05 o 
   8   3  18       11.63        9.62      6.17 o 
   9   3  18        9.13       -4.90      4.90 o 
  10   3  18       73.27       88.42     10.27 o 
  11   3  18      307.43      297.41     15.81 o 
  12   3  18      749.07      743.14     22.90 o 
  13   3  18      184.44      184.59     14.85 o 
  14   3  18      316.04      327.07     19.50 o 
  15   3  18        2.59       17.84     11.10 o 
  16   3  18        6.48       -0.84     13.45 o 
 -16   4  18      118.04      164.78     15.24 o 
 -15   4  18      159.81      192.59     16.48 o 
 -14   4  18      434.50      446.69     23.52 o 
 -13   4  18      199.59      219.25     17.26 o 
 -12   4  18      138.04      122.10     13.23 o 
 -11   4  18      216.35      192.17     16.77 o 
 -10   4  18        6.43       -6.32      6.32 o 
  -9   4  18       19.23       13.88      7.06 o 
  -8   4  18       23.54       23.62      7.00 o 
  -7   4  18      878.99      795.41     26.37 o 
  -6   4  18      968.36      874.43     23.23 o 
  -5   4  18      411.62      471.42     18.05 o 
  -4   4  18     1411.68     1236.80     26.27 o 
  -3   4  18     1040.47      856.53     24.37 o 
  -2   4  18       54.79       49.94      8.34 o 
  -1   4  18       85.62       87.48     10.80 o 
   0   4  18        3.64       -2.25      5.33 o 
   1   4  18     1106.89     1107.50     24.81 o 
   2   4  18     2680.03     2567.34     39.74 o 
   3   4  18     1666.22     1605.53     33.03 o 
   4   4  18     1660.80     1648.39     40.82 o 
   5   4  18        8.08       12.15      6.83 o 
   6   4  18      191.88      173.61     13.59 o 
   7   4  18      338.16      365.46     19.00 o 
   8   4  18       93.77       98.65     11.64 o 
   9   4  18       28.18       35.76     10.40 o 
  10   4  18        0.57       -5.93      8.45 o 
  11   4  18        6.28        9.69     18.12 o 
  12   4  18       77.88       67.18     32.67 o 
  13   4  18       12.96       11.36     11.38 o 
  14   4  18      119.89      148.51     30.35 o 
  15   4  18      274.74      351.32     53.74 o 
 -15   5  18      154.98      188.63     27.77 o 
 -14   5  18      212.96      209.01     28.65 o 
 -13   5  18        5.57       -4.46      7.57 o 
 -12   5  18       11.35       17.02      8.44 o 
 -11   5  18      140.93      121.35     13.60 o 
 -10   5  18      110.84       93.37     15.89 o 
  -9   5  18      300.82      305.51     18.82 o 
  -8   5  18      216.28      205.12     15.57 o 
  -7   5  18      550.85      597.80     21.24 o 
  -6   5  18       66.55       61.34     10.78 o 
  -5   5  18      347.18      289.13     17.40 o 
  -4   5  18       30.55       36.92      9.91 o 
  -3   5  18      177.74      186.80     24.69 o 
  -2   5  18      374.36      403.92     20.91 o 
  -1   5  18       16.48       -1.87      6.59 o 
   0   5  18        2.50       11.91      7.16 o 
   1   5  18      576.44      636.46     23.18 o 
   2   5  18     1493.28     1472.07     37.34 o 
   3   5  18      158.66      148.68     13.41 o 
   4   5  18        0.18       -5.73      5.73 o 
   5   5  18      189.61      232.79     15.47 o 
   6   5  18      863.47      906.63     26.19 o 
   7   5  18      821.94      784.14     36.38 o 
   8   5  18      102.67       95.85     11.65 o 
   9   5  18       48.67       41.06     13.51 o 
  10   5  18        0.09       11.13     12.04 o 
  11   5  18      258.84      292.23     50.93 o 
  12   5  18       41.90       11.91     30.66 o 
  13   5  18        0.26      -10.45     29.43 o 
  14   5  18       26.08        6.76     35.07 o 
 -14   6  18        5.34       22.04     14.65 o 
 -13   6  18       90.98       87.51     31.51 o 
 -12   6  18       36.29       39.77     17.48 o 
 -11   6  18      333.58      302.87     36.01 o 
 -10   6  18       36.11       29.56     15.22 o 
  -9   6  18       35.13       37.49     16.28 o 
  -8   6  18      249.95      205.36     39.48 o 
  -7   6  18       78.05       74.27     26.02 o 
  -6   6  18       19.98        3.87     14.43 o 
  -5   6  18      818.92      729.00     58.90 o 
  -4   6  18       68.37       60.29     21.91 o 
  -3   6  18        6.44       -1.09     11.21 o 
  -2   6  18      136.20      128.47     28.96 o 
  -1   6  18     1003.83      967.14     64.63 o 
   0   6  18       34.87       -0.62     11.80 o 
   1   6  18       28.49        6.34     11.66 o 
   2   6  18        1.85       -2.94     11.66 o 
   3   6  18      269.07      186.40     34.57 o 
   4   6  18      798.87      905.87    115.73 o 
   5   6  18      218.23      185.52     60.50 o 
   6   6  18       18.54        8.27     12.21 o 
   7   6  18       74.80      114.51     22.02 o 
   8   6  18       92.87       80.38     20.39 o 
   9   6  18       20.73       -7.02     12.35 o 
  10   6  18       18.65      -10.51     24.23 o 
  11   6  18        4.92       38.28     31.76 o 
  12   6  18      109.15      114.17     40.48 o 
  13   6  18      240.06      313.58     57.89 o 
 -12   7  18       35.19       36.49     23.35 o 
 -11   7  18       63.94       44.08     21.92 o 
 -10   7  18      167.46      147.78     38.06 o 
  -9   7  18       47.41       51.26     25.36 o 
  -8   7  18        1.23       -0.52     13.64 o 
  -7   7  18       21.34       11.07     15.80 o 
  -6   7  18      110.52      111.01     30.67 o 
  -5   7  18       13.44       11.82     14.71 o 
  -4   7  18       15.95       28.65     18.35 o 
  -3   7  18       18.69       14.62     15.71 o 
  -2   7  18      571.77      545.17     62.63 o 
  -1   7  18      531.82      550.09     62.93 o 
   0   7  18       64.04       43.52     19.46 o 
   1   7  18      233.75      244.29     40.98 o 
   2   7  18       51.75       25.44     17.28 o 
   3   7  18        7.76       14.85     16.62 o 
   4   7  18        8.20       18.21     13.88 o 
   5   7  18     1227.15     1353.22     59.52 o 
   6   7  18       63.34       59.98     18.78 o 
   7   7  18      148.67      161.62     26.47 o 
   8   7  18       45.89       29.96     16.94 o 
   9   7  18      268.76      342.50     38.77 o 
  10   7  18       86.93       48.82     21.02 o 
  11   7  18      104.85       87.00     37.90 o 
 -10   8  18      141.01      141.87     36.83 o 
  -9   8  18      114.16      106.84     32.48 o 
  -8   8  18      114.07       72.01     29.28 o 
  -7   8  18       20.53       23.05     18.06 o 
  -6   8  18       30.44       15.67     17.43 o 
  -5   8  18       15.95       49.11     25.19 o 
  -4   8  18        5.12       19.37     17.79 o 
  -3   8  18       60.87       85.07     30.40 o 
  -2   8  18      113.25       72.95     28.81 o 
  -1   8  18      329.23      428.56     58.88 o 
   0   8  18       15.54       -1.01     14.07 o 
   1   8  18       12.46       17.14     16.37 o 
   2   8  18        0.00       12.61     16.99 o 
   3   8  18      109.43      103.58     23.60 o 
   4   8  18        1.15       -0.29     11.54 o 
   5   8  18      342.03      339.89     37.46 o 
   6   8  18      184.41      129.06     25.17 o 
   7   8  18      214.28      223.21     37.45 o 
   8   8  18       76.76       56.47     20.80 o 
   9   8  18       80.08       72.37     21.55 o 
  -7   9  18      137.52      132.15     37.81 o 
  -6   9  18       12.34       -2.29     16.83 o 
  -5   9  18      123.06       96.17     33.47 o 
  -4   9  18       12.98      -12.41     16.44 o 
  -3   9  18       47.50       74.49     28.83 o 
  -2   9  18       98.70      138.42     37.80 o 
  -1   9  18       47.64       45.13     26.15 o 
   0   9  18        5.05       13.11     20.57 o 
   1   9  18      263.09      214.79     45.06 o 
   2   9  18       31.72       60.99     38.01 o 
   3   9  18      213.29      218.89     63.52 o 
   4   9  18       27.41       52.14     19.33 o 
   5   9  18      314.87      311.65     40.97 o 
   6   9  18        1.57        7.37     12.76 o 
 -17   1  19       12.08       26.36      7.46 o 
 -16   1  19      325.27      367.69     16.10 o 
 -15   1  19        1.08       -0.94      5.58 o 
 -14   1  19      147.47      130.39     10.48 o 
 -13   1  19       11.02        7.45      4.29 o 
 -12   1  19      150.20      165.28      9.16 o 
 -11   1  19        0.36        8.94      4.47 o 
 -10   1  19       57.57       48.38      5.66 o 
  -9   1  19      772.63      767.43     14.31 o 
  -8   1  19     2002.11     1895.42     23.98 o 
  -7   1  19     1963.83     1786.00     22.83 o 
  -6   1  19      108.20      113.95      8.05 o 
  -5   1  19      166.44      159.52      7.60 o 
  -4   1  19      902.79      864.75     14.12 o 
  -3   1  19        1.59       -3.05      3.05 o 
  -2   1  19       64.85       86.81      5.73 o 
  -1   1  19      471.46      466.16     14.18 o 
   0   1  19        5.50        6.42      2.72 o 
   1   1  19      848.12      847.37     15.50 o 
   2   1  19     1839.38     1711.49     25.05 o 
   3   1  19        3.29        5.98      3.51 o 
   4   1  19      373.95      326.43      9.72 o 
   5   1  19      343.71      292.95     10.04 o 
   6   1  19     1785.80     1677.47     25.12 o 
   7   1  19       49.30       15.16      6.32 o 
   8   1  19     2062.14     1644.44     28.24 o 
   9   1  19      130.67      148.61     10.21 o 
  10   1  19        0.04       -2.47      5.38 o 
  11   1  19       42.88       63.16      8.96 o 
  12   1  19      158.67      153.17     12.42 o 
  13   1  19       39.25       52.83      8.84 o 
  14   1  19      702.32      718.19     21.71 o 
  15   1  19      189.17      211.96     14.50 o 
  16   1  19        0.02        2.43      7.30 o 
 -17   2  19      412.17      505.52     31.23 o 
 -16   2  19       54.66       51.09      8.71 o 
 -15   2  19       84.23      110.99     11.51 o 
 -14   2  19       31.13       21.56      8.73 o 
 -13   2  19      160.80      167.05     12.39 o 
 -12   2  19      419.69      385.76     18.69 o 
 -11   2  19        4.31       13.02      6.49 o 
 -10   2  19      110.98      104.06      9.86 o 
  -9   2  19       10.76       14.18      6.21 o 
  -8   2  19     1155.39     1086.65     22.26 o 
  -7   2  19      490.33      500.85     17.00 o 
  -6   2  19     3877.65     3566.85     39.61 o 
  -5   2  19     1826.82     1914.49     46.99 o 
  -4   2  19        8.40       13.00      3.87 o 
  -3   2  19      434.94      409.45      9.59 o 
  -2   2  19      914.31      948.01     13.83 o 
  -1   2  19      226.95      204.64      8.85 o 
   0   2  19       14.09       16.29      4.63 o 
   1   2  19      157.42      134.81      7.90 o 
   2   2  19     1152.04     1111.04     21.87 o 
   3   2  19      274.93      266.17     12.14 o 
   4   2  19      744.42      727.71     18.34 o 
   5   2  19      412.97      475.20     17.54 o 
   6   2  19      765.66      751.35     18.22 o 
   7   2  19      748.20      656.45     19.67 o 
   8   2  19        0.24       -5.44      6.25 o 
   9   2  19       13.62       29.89      7.95 o 
  10   2  19       38.29       52.14     11.58 o 
  11   2  19        7.00       -8.40      8.40 o 
  12   2  19       56.11       74.13     12.41 o 
  13   2  19      294.34      309.47     21.10 o 
  14   2  19       18.28       26.60     11.66 o 
  15   2  19        8.49       19.01      8.91 o 
  16   2  19      143.09      177.52     17.00 o 
 -16   3  19      520.96      590.54     26.35 o 
 -15   3  19       27.33       29.07      8.89 o 
 -14   3  19      268.87      263.95     19.43 o 
 -13   3  19      274.27      292.51     25.59 o 
 -12   3  19      261.82      252.11     17.53 o 
 -11   3  19      183.81      168.62     15.07 o 
 -10   3  19       56.03       71.17     11.57 o 
  -9   3  19        5.08       13.67      6.58 o 
  -8   3  19      292.67      329.52     17.94 o 
  -7   3  19        7.95        1.58      5.75 o 
  -6   3  19      473.05      432.20     17.34 o 
  -5   3  19      253.84      296.16     15.46 o 
  -4   3  19       43.44       42.70      7.41 o 
  -3   3  19      121.92      107.25     11.66 o 
  -2   3  19      149.36      170.66     13.37 o 
  -1   3  19        2.53       -2.24      5.04 o 
   0   3  19      568.87      531.02     25.28 o 
   1   3  19       19.05        6.53      6.14 o 
   2   3  19      678.09      650.65     19.80 o 
   3   3  19       62.13       38.97      8.02 o 
   4   3  19      642.38      616.10     18.86 o 
   5   3  19     1714.13     1647.97     31.29 o 
   6   3  19        8.84       -2.26      5.52 o 
   7   3  19      198.42      203.69     13.89 o 
   8   3  19      119.33      111.14     11.22 o 
   9   3  19      283.93      258.99     18.30 o 
  10   3  19       97.76       94.13      9.45 o 
  11   3  19        0.07        5.86     10.46 o 
  12   3  19      168.19      194.41     17.34 o 
  13   3  19       62.96       64.90     10.30 o 
  14   3  19       49.31       43.48     10.01 o 
  15   3  19       18.69       34.40     11.76 o 
  16   3  19      378.73      447.89     67.85 o 
 -16   4  19      109.80      162.05     18.01 o 
 -15   4  19      368.04      365.19     22.44 o 
 -14   4  19      209.74      196.86     17.18 o 
 -13   4  19       14.70       21.39      8.13 o 
 -12   4  19      349.83      326.13     20.01 o 
 -11   4  19        0.00       -0.06      5.94 o 
 -10   4  19       75.81       78.78     11.34 o 
  -9   4  19       20.21       27.13      8.02 o 
  -8   4  19       89.86       90.71     10.72 o 
  -7   4  19     1198.54     1176.90     28.19 o 
  -6   4  19        3.25        9.12      5.88 o 
  -5   4  19       37.86       43.96      9.87 o 
  -4   4  19     2070.00     1938.03     38.83 o 
  -3   4  19      218.67      160.39     15.30 o 
  -2   4  19       94.50       82.16     11.14 o 
  -1   4  19      343.93      322.78     16.49 o 
   0   4  19        1.57       -4.83      4.83 o 
   1   4  19     2136.88     2030.75     38.52 o 
   2   4  19      144.75      101.13     10.07 o 
   3   4  19     1164.08     1103.98     27.51 o 
   4   4  19      538.51      523.54     19.29 o 
   5   4  19     1805.99     1662.33     41.55 o 
   6   4  19       22.81       19.96      8.17 o 
   7   4  19       13.15       15.48      7.12 o 
   8   4  19       17.38       18.11      7.90 o 
   9   4  19       45.54       40.24     11.12 o 
  10   4  19       18.66        2.99     12.95 o 
  11   4  19      954.34     1041.46     40.95 o 
  12   4  19      520.19      553.77     27.97 o 
  13   4  19        8.14       -0.62     11.16 o 
  14   4  19      169.84      158.21     21.09 o 
  15   4  19       37.16       38.29     12.88 o 
 -15   5  19       52.43       79.31     13.80 o 
 -14   5  19       20.54       24.81      9.05 o 
 -13   5  19        6.28       25.19      9.69 o 
 -12   5  19       21.70       25.36     10.96 o 
 -11   5  19       16.07       17.34      8.16 o 
 -10   5  19       34.74       36.37      8.84 o 
  -9   5  19       17.06       19.96      8.21 o 
  -8   5  19      354.55      372.34     19.50 o 
  -7   5  19        8.58       20.79      7.44 o 
  -6   5  19      248.63      266.96     17.82 o 
  -5   5  19        8.09       18.16      8.39 o 
  -4   5  19       63.55       75.60     16.67 o 
  -3   5  19        4.86        0.62      5.97 o 
  -2   5  19      515.60      504.96     23.87 o 
  -1   5  19       22.48       32.47      9.42 o 
   0   5  19        0.01        2.00      6.93 o 
   1   5  19       10.68        6.99      7.69 o 
   2   5  19      150.21      165.93     15.47 o 
   3   5  19       59.82       52.78     10.54 o 
   4   5  19       71.18       75.61     13.75 o 
   5   5  19       16.57       19.49      8.45 o 
   6   5  19      147.23      149.17     13.99 o 
   7   5  19        4.75        1.34      7.40 o 
   8   5  19        0.21        9.34      7.13 o 
   9   5  19       29.86       25.79      9.89 o 
  10   5  19        2.22        9.74     10.32 o 
  11   5  19      230.79      278.38     19.40 o 
  12   5  19        4.85      -13.13     28.14 o 
  13   5  19       16.98        2.54     32.47 o 
 -13   6  19      183.62      161.90     29.07 o 
 -12   6  19       56.86      104.90     26.24 o 
 -11   6  19      226.50      264.50     33.93 o 
 -10   6  19       31.55       32.62     17.85 o 
  -9   6  19       68.01       28.31     20.82 o 
  -8   6  19      133.19       97.52     28.30 o 
  -7   6  19     1057.92     1078.55     74.15 o 
  -6   6  19       18.21       12.02     14.96 o 
  -5   6  19        0.60       -2.32     14.37 o 
  -4   6  19      154.90      123.90     29.79 o 
  -3   6  19       23.57       11.71     14.26 o 
  -2   6  19      381.20      339.77     46.67 o 
  -1   6  19       65.20       49.81     20.36 o 
   0   6  19        0.18       16.62     15.33 o 
   1   6  19     1000.87      960.85     64.32 o 
   2   6  19      108.84      103.21     27.46 o 
   3   6  19      293.30      275.91     41.47 o 
   4   6  19       96.85      115.10     26.11 o 
   5   6  19      108.44      124.91     47.63 o 
   6   6  19      332.46      317.60     33.23 o 
   7   6  19       40.03       33.06     15.94 o 
   8   6  19       91.61       82.55     21.12 o 
   9   6  19       40.46       29.51     16.37 o 
  10   6  19      260.03      255.06     50.01 o 
  11   6  19       92.19      103.71     39.45 o 
  12   6  19       19.77       -5.56     29.93 o 
  13   6  19      342.49      364.82     62.67 o 
 -12   7  19       82.31       69.89     26.50 o 
 -11   7  19        4.88       10.16     18.54 o 
 -10   7  19        9.87       17.62     21.02 o 
  -9   7  19       13.82       14.25     18.30 o 
  -8   7  19       14.99       35.70     22.58 o 
  -7   7  19       29.07       21.10     19.35 o 
  -6   7  19        0.01        7.55     14.27 o 
  -5   7  19        3.86       18.29     16.56 o 
  -4   7  19      120.71      100.96     30.07 o 
  -3   7  19      196.84      186.17     37.54 o 
  -2   7  19      130.82      119.93     31.43 o 
  -1   7  19      216.92      206.82     39.00 o 
   0   7  19      327.73      404.87     53.63 o 
   1   7  19        0.48       -4.71     15.15 o 
   2   7  19       56.41       18.94     18.70 o 
   3   7  19        7.06       28.50     13.70 o 
   4   7  19       52.22       54.63     24.19 o 
   5   7  19       37.71       57.39     18.55 o 
   6   7  19       23.98       -0.34     15.94 o 
   7   7  19        1.08       10.36     12.38 o 
   8   7  19      144.50      103.49     23.94 o 
   9   7  19        8.05        2.17     15.38 o 
  10   7  19      309.80      340.58     39.41 o 
  11   7  19       41.58       -6.96     27.21 o 
  -9   8  19       27.63        7.39     17.57 o 
  -8   8  19       60.74       90.01     32.72 o 
  -7   8  19       42.05       23.84     21.31 o 
  -6   8  19     1118.17     1172.60     85.75 o 
  -5   8  19       80.28      113.94     34.02 o 
  -4   8  19       75.76       56.27     26.34 o 
  -3   8  19       79.05       81.74     27.63 o 
  -2   8  19       12.20       21.07     18.47 o 
  -1   8  19      126.42       66.80     25.28 o 
   0   8  19      226.12      203.74     43.11 o 
   1   8  19       31.60       32.44     21.28 o 
   2   8  19       25.94       27.01     19.84 o 
   3   8  19       58.30       42.48     22.56 o 
   4   8  19       26.37       15.36     15.71 o 
   5   8  19      120.80      109.01     23.42 o 
   6   8  19        0.66      -12.16     12.16 o 
   7   8  19     1363.88     1349.98    113.58 o 
   8   8  19       26.93      -22.23     22.23 o 
   9   8  19        0.31      -14.17     16.56 o 
  -6   9  19      132.55      220.01     49.53 o 
  -5   9  19        0.08        9.48     17.22 o 
  -4   9  19      309.78      309.06     53.57 o 
  -3   9  19       36.20       53.25     26.36 o 
  -2   9  19       16.21       21.04     20.94 o 
  -1   9  19      102.86       97.27     33.58 o 
   0   9  19       48.94       28.91     23.02 o 
   1   9  19       13.15       13.32     17.93 o 
   2   9  19       11.25       22.41     14.58 o 
   3   9  19      263.15      298.05     36.92 o 
   4   9  19      376.78      348.90     39.29 o 
   5   9  19      330.48      326.76     77.59 o 
 -17   0  20        0.23       15.64      8.65 o 
 -16   0  20       17.03        6.17      7.40 o 
 -15   0  20      737.91      836.90     31.26 o 
 -14   0  20       37.22       58.91     13.58 o 
 -13   0  20      116.60      107.86     11.19 o 
 -12   0  20      421.23      424.67     21.42 o 
 -11   0  20      147.92      164.67     12.41 o 
 -10   0  20      717.01      659.52     22.62 o 
  -9   0  20      256.64      213.26     13.41 o 
  -8   0  20      268.34      268.73     13.67 o 
  -7   0  20      167.23      115.23      9.87 o 
  -6   0  20     3099.04     3015.54     52.93 o 
  -5   0  20        0.73        6.36      5.48 o 
  -4   0  20      114.80      105.05      9.86 o 
  -3   0  20      467.39      372.45     16.04 o 
  -2   0  20       69.77       45.14      6.82 o 
  -1   0  20     1736.90     1676.39     30.29 o 
   0   0  20        9.62       -3.54      5.20 o 
   1   0  20     3182.45     3003.86     52.69 o 
   2   0  20        3.12       -2.10      6.95 o 
   3   0  20      705.44      640.82     33.17 o 
   4   0  20      204.75      194.83     15.98 o 
   5   0  20     6644.49     6396.26    162.99 o 
   6   0  20       62.07       44.16      9.58 o 
   7   0  20      654.90      437.89     34.61 o 
   8   0  20     4321.39     3672.47    141.72 o 
   9   0  20     1335.33     1137.40     34.59 o 
  10   0  20       20.90       20.91     10.38 o 
  11   0  20       24.39        6.30      9.87 o 
  12   0  20       86.87      103.96     17.45 o 
  13   0  20        2.25       -8.90      9.85 o 
  14   0  20      447.99      472.03     28.05 o 
  15   0  20        0.01        2.78      9.96 o 
  16   0  20       57.23       70.08     17.36 o 
 -17   1  20      167.49      206.30     16.81 o 
 -16   1  20      219.50      231.39     13.13 o 
 -15   1  20       14.80       29.35      6.97 o 
 -14   1  20      401.53      379.02     15.88 o 
 -13   1  20       76.45       73.07      8.46 o 
 -12   1  20      603.32      565.51     15.56 o 
 -11   1  20      383.90      385.15     13.99 o 
 -10   1  20        5.24        3.81      3.75 o 
  -9   1  20       83.19       80.61      6.83 o 
  -8   1  20      402.06      379.91     11.03 o 
  -7   1  20      559.93      563.88     12.54 o 
  -6   1  20      194.70      187.89      8.29 o 
  -5   1  20      408.61      413.18     14.63 o 
  -4   1  20      800.51      730.23     13.16 o 
  -3   1  20      237.54      238.05      8.65 o 
  -2   1  20      147.51      162.37      7.59 o 
  -1   1  20       91.27       94.80      5.90 o 
   0   1  20      180.74      175.42      8.54 o 
   1   1  20      519.81      440.74     11.59 o 
   2   1  20       67.12       67.18      5.99 o 
   3   1  20      440.44      399.86     10.76 o 
   4   1  20      332.04      340.44     19.49 o 
   5   1  20      586.31      584.02     15.34 o 
   6   1  20      166.46      190.83     10.68 o 
   7   1  20      728.53      678.34     17.70 o 
   8   1  20      757.54      665.84     20.62 o 
   9   1  20       28.47       14.44      6.02 o 
  10   1  20       77.22       64.85      8.06 o 
  11   1  20        4.21        7.97      6.24 o 
  12   1  20       16.63       10.75      9.71 o 
  13   1  20      121.24      129.15     10.99 o 
  14   1  20      400.60      435.20     17.87 o 
  15   1  20      129.96      144.24     12.66 o 
  16   1  20       65.49       76.46     11.50 o 
 -17   2  20       54.49       59.68     10.65 o 
 -16   2  20      218.51      218.69     16.38 o 
 -15   2  20       45.61       44.93     11.59 o 
 -14   2  20       18.82       14.68      8.19 o 
 -13   2  20       50.17       44.04      8.15 o 
 -12   2  20      143.96      154.94     16.71 o 
 -11   2  20     1044.98     1020.41     23.74 o 
 -10   2  20       18.71       17.13      6.41 o 
  -9   2  20      376.60      353.13     14.65 o 
  -8   2  20       39.27       36.75      7.42 o 
  -7   2  20      245.24      232.65     19.07 o 
  -6   2  20      389.21      343.41     13.31 o 
  -5   2  20        3.79       14.24      4.90 o 
  -4   2  20       13.54       12.75      6.58 o 
  -3   2  20       23.59       18.39      4.09 o 
  -2   2  20      100.89       86.10      6.17 o 
  -1   2  20      148.33      155.98      8.17 o 
   0   2  20     1649.92     1662.22     29.24 o 
   1   2  20     1083.48     1080.76     21.76 o 
   2   2  20      462.77      498.72     16.66 o 
   3   2  20        2.12       38.63     28.78 o 
   4   2  20     1256.07     1216.42     21.19 o 
   5   2  20       19.50       39.61      6.23 o 
   6   2  20      152.19      124.49      9.51 o 
   7   2  20       24.68       18.48      7.13 o 
   8   2  20      138.78      115.96     12.74 o 
   9   2  20      284.96      267.87     25.36 o 
  10   2  20      436.89      440.23     24.28 o 
  11   2  20      763.35      707.92     50.57 o 
  12   2  20        0.32       11.87      8.96 o 
  13   2  20        0.96        9.24      9.26 o 
  14   2  20       62.50       97.86     13.92 o 
  15   2  20       58.30       70.27     12.31 o 
  16   2  20      127.09      150.83     17.94 o 
 -16   3  20       16.95       25.13      9.05 o 
 -15   3  20       70.09       94.16     12.71 o 
 -14   3  20      102.44      125.65     14.02 o 
 -13   3  20       75.25       48.45     10.39 o 
 -12   3  20       11.76        7.66      7.77 o 
 -11   3  20       99.63       89.42     11.53 o 
 -10   3  20       66.20       78.93     11.23 o 
  -9   3  20       18.25       14.95      7.20 o 
  -8   3  20      182.51      202.10     23.92 o 
  -7   3  20        3.59        1.28      5.60 o 
  -6   3  20      271.72      287.22     15.72 o 
  -5   3  20       14.69       10.64      5.14 o 
  -4   3  20       10.51       19.37      6.94 o 
  -3   3  20      339.92      751.60     67.75 o 
  -2   3  20      166.86      167.81     13.69 o 
  -1   3  20      460.16      435.13     19.69 o 
   0   3  20      832.93      889.13     24.69 o 
   1   3  20      153.79      153.52     12.70 o 
   2   3  20      774.25      730.78     22.53 o 
   3   3  20     1908.51     1877.61     33.99 o 
   4   3  20     2349.18     2234.79     34.50 o 
   5   3  20     2318.78     2227.20     37.54 o 
   6   3  20      460.07      436.88     17.71 o 
   7   3  20        0.15        4.85      5.69 o 
   8   3  20        4.55        2.93      6.41 o 
   9   3  20       18.90       11.11     10.09 o 
  10   3  20       77.51       85.15      8.82 o 
  11   3  20        1.25        7.01      6.61 o 
  12   3  20       16.56       24.23      8.22 o 
  13   3  20       60.14       62.20     15.10 o 
  14   3  20       16.30       30.30     13.93 o 
  15   3  20        0.21        6.24     16.38 o 
 -15   4  20      249.01      294.31     20.11 o 
 -14   4  20       96.13      104.30     23.03 o 
 -13   4  20      403.44      425.82     23.34 o 
 -12   4  20      251.61      230.08     17.34 o 
 -11   4  20       44.38       38.77      9.13 o 
 -10   4  20      171.30      184.25     22.19 o 
  -9   4  20        5.57        8.55      6.60 o 
  -8   4  20       25.50       12.82      8.12 o 
  -7   4  20      780.73      738.24     22.81 o 
  -6   4  20      551.41      516.92     21.77 o 
  -5   4  20      139.59      136.94     12.94 o 
  -4   4  20       19.29       14.65     10.87 o 
  -3   4  20      978.65     1040.65     27.73 o 
  -2   4  20     1325.25     1328.42     33.36 o 
  -1   4  20      167.05      192.99     14.23 o 
   0   4  20      119.82      138.41     12.48 o 
   1   4  20      136.95      130.94     11.94 o 
   2   4  20       91.45       95.03      9.55 o 
   3   4  20      247.72      264.77     21.49 o 
   4   4  20      225.53      236.22     15.55 o 
   5   4  20      578.69      538.60     23.12 o 
   6   4  20        1.21        4.07      6.30 o 
   7   4  20       97.30      112.99     11.99 o 
   8   4  20       66.21       92.85     12.11 o 
   9   4  20       14.19       22.67     10.31 o 
  10   4  20       28.75       33.18     11.34 o 
  11   4  20        4.19       -1.45      9.14 o 
  12   4  20       15.72       28.96     13.06 o 
  13   4  20      101.04      109.20     18.83 o 
  14   4  20       75.04      113.78     19.01 o 
 -14   5  20       18.63       46.11     14.08 o 
 -13   5  20      113.52      103.90     14.11 o 
 -12   5  20       23.17       43.99     22.39 o 
 -11   5  20        0.46       11.06      8.35 o 
 -10   5  20       29.97       24.01      8.53 o 
  -9   5  20        0.00        7.68      8.42 o 
  -8   5  20        1.91        6.06      7.00 o 
  -7   5  20       13.04        3.49      6.82 o 
  -6   5  20      796.98      723.03     34.58 o 
  -5   5  20      279.18      297.28     18.59 o 
  -4   5  20     1560.97     1504.61     37.28 o 
  -3   5  20      348.53      279.96     17.40 o 
  -2   5  20        3.37       -5.94      5.94 o 
  -1   5  20      811.31      826.20     35.52 o 
   0   5  20      770.34      724.54     23.85 o 
   1   5  20       53.38       51.84     11.25 o 
   2   5  20       64.52       65.18     11.96 o 
   3   5  20      477.87      483.83     33.90 o 
   4   5  20      489.54      510.14     21.99 o 
   5   5  20       12.94       13.91     10.70 o 
   6   5  20      855.18      848.27     28.29 o 
   7   5  20      466.08      444.69     22.13 o 
   8   5  20      158.52      178.92     15.99 o 
   9   5  20       41.02       44.15     10.34 o 
  10   5  20       39.42       44.87     11.95 o 
  11   5  20        5.80      -12.32     17.77 o 
  12   5  20        0.02      -20.29     24.73 o 
 -13   6  20        5.06       -7.48     14.32 o 
 -12   6  20        0.03       -2.04     13.83 o 
 -11   6  20       13.05       11.16     19.97 o 
 -10   6  20        0.86       -0.74     15.49 o 
  -9   6  20       12.91       15.56     18.50 o 
  -8   6  20      172.18      133.91     33.02 o 
  -7   6  20      123.96      101.08     28.03 o 
  -6   6  20      557.27      618.88     56.52 o 
  -5   6  20        0.05       13.34     15.43 o 
  -4   6  20      311.77      315.47     46.40 o 
  -3   6  20      148.50      114.04     29.01 o 
  -2   6  20       67.19       56.69     22.18 o 
  -1   6  20      182.94      147.94     30.90 o 
   0   6  20      381.15      360.01     46.96 o 
   1   6  20       27.49        4.61     12.54 o 
   2   6  20      219.49      195.71     35.50 o 
   3   6  20       57.77       20.94     16.17 o 
   4   6  20      229.86      279.78     46.86 o 
   5   6  20      244.38      229.77     51.26 o 
   6   6  20      284.72      281.88     31.27 o 
   7   6  20       79.88       66.18     18.50 o 
   8   6  20        3.23       -3.08     11.33 o 
   9   6  20       22.83       17.97     14.75 o 
  10   6  20        0.37       11.86     27.21 o 
  11   6  20       10.19       -0.94     28.82 o 
  12   6  20       15.03       -6.94     31.32 o 
 -11   7  20       44.72       35.99     21.64 o 
 -10   7  20        3.42       15.62     19.50 o 
  -9   7  20        7.49       10.67     17.22 o 
  -8   7  20      339.11      358.84     56.00 o 
  -7   7  20        5.71       30.64     18.97 o 
  -6   7  20      157.28      149.33     35.08 o 
  -5   7  20        0.03      -12.42     14.12 o 
  -4   7  20      286.15      246.42     44.23 o 
  -3   7  20        0.15       -6.41     13.84 o 
  -2   7  20       25.58       17.77     17.55 o 
  -1   7  20      353.67      430.26     55.84 o 
   0   7  20      388.27      363.17     50.59 o 
   1   7  20       49.95       32.00     19.22 o 
   2   7  20      239.07      251.25     42.79 o 
   3   7  20      340.45      358.32     36.36 o 
   4   7  20       39.72       39.07     17.21 o 
   5   7  20       29.77       20.77     14.45 o 
   6   7  20       26.17       21.59     15.65 o 
   7   7  20        4.06        6.10     15.49 o 
   8   7  20      104.74       79.81     22.18 o 
   9   7  20       13.33      -10.00     16.44 o 
  10   7  20      180.79      168.07     28.92 o 
  -9   8  20       15.14       33.57     20.84 o 
  -8   8  20      137.81      159.43     38.41 o 
  -7   8  20      869.46      934.39     77.48 o 
  -6   8  20      144.34      129.18     35.95 o 
  -5   8  20       48.83       34.47     23.59 o 
  -4   8  20      152.56      129.11     35.56 o 
  -3   8  20       11.59       12.85     18.61 o 
  -2   8  20        0.01       -6.99     16.66 o 
  -1   8  20        8.11       17.80     17.36 o 
   0   8  20       26.02       17.54     18.35 o 
   1   8  20        4.40       27.92     21.90 o 
   2   8  20       46.26       40.01     22.68 o 
   3   8  20       32.65       33.48     15.71 o 
   4   8  20        2.44       10.23     14.54 o 
   5   8  20       93.90       86.10     22.92 o 
   6   8  20      163.30      167.43     29.74 o 
   7   8  20        0.10       -6.82     14.39 o 
   8   8  20        0.80        4.63     13.41 o 
  -5   9  20      141.78      146.67     39.84 o 
  -4   9  20       41.48       43.82     23.49 o 
  -3   9  20      339.54      296.24     53.52 o 
  -2   9  20      366.73      343.05     57.86 o 
  -1   9  20        3.49      -10.91     18.50 o 
   0   9  20       50.46       38.26     23.87 o 
   1   9  20        0.08        1.06     14.45 o 
   2   9  20       70.53       91.09     30.76 o 
   3   9  20        3.19        8.99     12.93 o 
   4   9  20        7.77        9.00     15.77 o 
 -17   1  21      192.86      273.44     18.52 o 
 -16   1  21      175.77      167.97     13.00 o 
 -15   1  21       38.58       41.41      8.37 o 
 -14   1  21      616.76      587.99     17.93 o 
 -13   1  21       12.32       19.13      5.98 o 
 -12   1  21       21.55       12.67      6.31 o 
 -11   1  21     2217.11     2241.33     31.13 o 
 -10   1  21     1457.48     1427.29     22.40 o 
  -9   1  21       64.68       55.83      6.00 o 
  -8   1  21     1114.02      973.58     17.42 o 
  -7   1  21       73.76       88.35      6.31 o 
  -6   1  21      733.27      731.03     13.89 o 
  -5   1  21        0.20        3.91      5.04 o 
  -4   1  21       12.53       17.04      7.81 o 
  -3   1  21        5.03       65.70     20.48 o 
  -2   1  21      108.63      104.68      6.37 o 
  -1   1  21      277.32      309.74     10.37 o 
   0   1  21      188.49      150.42      8.11 o 
   1   1  21      641.76      639.85     15.16 o 
   2   1  21      702.38      692.90     14.87 o 
   3   1  21      456.84      412.20     11.31 o 
   4   1  21      635.30      603.56     18.38 o 
   5   1  21       12.43        6.37      5.30 o 
   6   1  21       25.09       21.04      6.05 o 
   7   1  21       22.81       13.58      5.90 o 
   8   1  21      185.07      141.08     10.61 o 
   9   1  21     1293.12     1133.13     24.08 o 
  10   1  21      134.39      116.28     10.35 o 
  11   1  21      204.75      225.32     12.83 o 
  12   1  21       12.55       16.11      7.03 o 
  13   1  21        0.72        4.46      7.82 o 
  14   1  21       60.56       68.22      9.45 o 
  15   1  21        8.05        5.61      7.06 o 
  16   1  21       36.45       36.56     20.18 o 
 -16   2  21      149.00      195.15     17.24 o 
 -15   2  21      252.95      266.45     19.57 o 
 -14   2  21      394.49      402.07     17.59 o 
 -13   2  21      339.32      354.58     16.58 o 
 -12   2  21       54.75       49.68      7.91 o 
 -11   2  21        2.29       11.08      6.54 o 
 -10   2  21      320.74      348.86     15.21 o 
  -9   2  21       25.15       21.03      6.17 o 
  -8   2  21      402.28      390.62     14.96 o 
  -7   2  21     2405.35     2264.99     33.25 o 
  -6   2  21     1803.18     1652.16     26.80 o 
  -5   2  21        7.44       12.81      5.03 o 
  -4   2  21     3008.27     2916.61     36.69 o 
  -3   2  21       28.27       26.60      5.81 o 
  -2   2  21      141.17      121.36      8.54 o 
  -1   2  21        1.89       -0.21      7.79 o 
   0   2  21     1542.09     1641.42     28.41 o 
   1   2  21     3520.42     3284.34     43.49 o 
   2   2  21        0.03       -4.30      4.42 o 
   3   2  21      842.31      801.03     19.64 o 
   4   2  21       30.05       22.56      5.49 o 
   5   2  21      574.63      593.14     17.23 o 
   6   2  21     1611.84     1495.27     26.30 o 
   7   2  21        0.00       -0.70      6.94 o 
   8   2  21      324.21      327.02     19.47 o 
   9   2  21        5.43       10.18      8.65 o 
  10   2  21       17.74        4.76     10.47 o 
  11   2  21       38.49       43.95      9.46 o 
  12   2  21       17.78       10.98     13.48 o 
  13   2  21        7.16       16.84      9.77 o 
  14   2  21      183.06      215.29     23.32 o 
  15   2  21       68.20       73.17     12.95 o 
 -16   3  21      154.28      156.19     17.63 o 
 -15   3  21      449.36      485.30     28.32 o 
 -14   3  21      192.74      197.56     17.38 o 
 -13   3  21      142.00      143.26     14.65 o 
 -12   3  21      480.39      473.02     24.13 o 
 -11   3  21      100.67      129.73     13.06 o 
 -10   3  21      102.72      107.05     12.15 o 
  -9   3  21      141.48      149.05     14.05 o 
  -8   3  21      127.81      115.45     11.81 o 
  -7   3  21      374.56      418.61     19.20 o 
  -6   3  21     2327.85     2084.19     37.29 o 
  -5   3  21       14.59       10.29      6.28 o 
  -4   3  21       94.37       85.38     10.78 o 
  -3   3  21      147.04      141.91     12.82 o 
  -2   3  21       77.20       66.34      9.78 o 
  -1   3  21       73.76       64.85      9.79 o 
   0   3  21        0.06       -4.86      5.24 o 
   1   3  21      211.25      206.47     14.68 o 
   2   3  21      124.98      127.47     12.19 o 
   3   3  21       14.53       14.59      6.15 o 
   4   3  21       44.19       47.19      7.20 o 
   5   3  21       26.80       14.30      5.96 o 
   6   3  21      319.32      355.17     17.61 o 
   7   3  21     2377.39     2186.58     39.04 o 
   8   3  21        0.62        5.97      7.96 o 
   9   3  21      173.90      163.74     33.72 o 
  10   3  21       12.77       20.30     10.78 o 
  11   3  21      611.64      652.90     29.75 o 
  12   3  21        7.19        8.25      9.49 o 
  13   3  21       55.30       70.00     15.00 o 
  14   3  21        0.02       18.84     11.01 o 
  15   3  21        1.08       32.73     27.11 o 
 -15   4  21      126.51      148.21     15.25 o 
 -14   4  21        8.31       19.40      8.45 o 
 -13   4  21      278.13      287.38     19.71 o 
 -12   4  21       12.71       28.64      8.60 o 
 -11   4  21      183.84      216.93     16.59 o 
 -10   4  21       97.69      120.72     12.56 o 
  -9   4  21      605.12      590.77     28.26 o 
  -8   4  21        6.48        8.55      7.34 o 
  -7   4  21       10.52       10.60      7.13 o 
  -6   4  21       95.09       91.63     13.92 o 
  -5   4  21      358.55      300.24     18.49 o 
  -4   4  21        0.86       -0.80      5.79 o 
  -3   4  21        7.70        4.69      5.72 o 
  -2   4  21        3.81       -4.91      4.91 o 
  -1   4  21     1896.09     1827.80     37.65 o 
   0   4  21     1245.12     1331.10     31.61 o 
   1   4  21      303.50      329.70     17.77 o 
   2   4  21      277.83      272.51     16.85 o 
   3   4  21      256.76      244.65     14.95 o 
   4   4  21        4.10        7.16      6.78 o 
   5   4  21      206.90      207.43     15.28 o 
   6   4  21        5.83       11.34      6.21 o 
   7   4  21      167.24      141.63     13.70 o 
   8   4  21      636.10      570.48     23.15 o 
   9   4  21      106.27       86.40     14.42 o 
  10   4  21      356.20      401.86     28.63 o 
  11   4  21       58.93       23.89     12.65 o 
  12   4  21       25.14       13.49     16.75 o 
  13   4  21       30.08       39.07     13.59 o 
  14   4  21      101.45      138.22     20.13 o 
 -14   5  21        7.05       20.87      8.21 o 
 -13   5  21      161.59      176.66     17.83 o 
 -12   5  21      432.84      436.06     24.29 o 
 -11   5  21       18.25       21.58      8.77 o 
 -10   5  21        4.67        5.10      8.32 o 
  -9   5  21        1.32        0.37      7.02 o 
  -8   5  21       26.83       32.56      9.85 o 
  -7   5  21        0.96       12.97      7.60 o 
  -6   5  21      340.46      294.84     19.68 o 
  -5   5  21       77.67       87.54     12.18 o 
  -4   5  21      411.68      367.97     19.79 o 
  -3   5  21      390.80      345.18     19.59 o 
  -2   5  21      393.97      368.96     22.49 o 
  -1   5  21       62.61       62.66      9.90 o 
   0   5  21        1.50        3.89      6.48 o 
   1   5  21       15.09       23.52      9.00 o 
   2   5  21       18.34       25.31      7.86 o 
   3   5  21        0.16        7.55     10.95 o 
   4   5  21        8.06       15.22      8.23 o 
   5   5  21        4.26        3.73      8.26 o 
   6   5  21       84.46       91.74     12.68 o 
   7   5  21        3.83       11.05      9.42 o 
   8   5  21        0.52        5.00      8.98 o 
   9   5  21      215.60      245.76     32.29 o 
  10   5  21       23.93       25.31     11.87 o 
  11   5  21      257.39      309.82     28.27 o 
  12   5  21        0.27        3.95     17.13 o 
  13   5  21      191.41      246.32     39.93 o 
 -13   6  21       39.36       25.23     17.02 o 
 -12   6  21        4.94       -2.22     15.87 o 
 -11   6  21        0.04        4.44     14.52 o 
 -10   6  21       45.42       15.05     18.01 o 
  -9   6  21       22.77       20.69     18.54 o 
  -8   6  21        9.74       -1.56     12.71 o 
  -7   6  21       59.49       42.52     20.96 o 
  -6   6  21       74.08       52.38     22.80 o 
  -5   6  21      942.64      953.97     68.95 o 
  -4   6  21       59.46       69.64     23.41 o 
  -3   6  21      100.27      156.50     34.60 o 
  -2   6  21       56.45       60.45     22.51 o 
  -1   6  21        3.30        6.82     13.21 o 
   0   6  21      339.44      367.91     49.07 o 
   1   6  21       73.29       48.28     22.18 o 
   2   6  21       13.96       40.23     20.10 o 
   3   6  21        0.01       13.64     14.30 o 
   4   6  21        0.22        5.55     10.48 o 
   5   6  21       11.56       12.24     14.40 o 
   6   6  21        0.27      -10.26     10.26 o 
   7   6  21       13.45       13.43     13.58 o 
   8   6  21      191.38      178.41     41.43 o 
   9   6  21       65.42       77.59     46.31 o 
  10   6  21       16.00        3.40     28.38 o 
  11   6  21       48.97       48.51     35.71 o 
  12   6  21        1.78       -0.47     31.92 o 
 -11   7  21       74.24       84.28     30.16 o 
 -10   7  21       10.67       10.78     20.03 o 
  -9   7  21      222.89      238.04     48.10 o 
  -8   7  21      346.12      270.11     50.88 o 
  -7   7  21      393.50      382.25     57.13 o 
  -6   7  21       63.83       80.30     28.01 o 
  -5   7  21       41.28       23.97     19.22 o 
  -4   7  21      118.26       97.75     30.95 o 
  -3   7  21        7.41        0.69     16.19 o 
  -2   7  21      195.34      225.74     41.35 o 
  -1   7  21        1.35       10.22     17.42 o 
   0   7  21      129.59      116.60     32.02 o 
   1   7  21      142.10       95.43     29.55 o 
   2   7  21       22.91       22.54     17.71 o 
   3   7  21      174.31      185.89     37.14 o 
   4   7  21      105.76      118.24     60.40 o 
   5   7  21      557.47      575.56     46.06 o 
   6   7  21       97.39      115.53     23.62 o 
   7   7  21      689.22      731.94     46.72 o 
   8   7  21        1.24      -13.69     17.30 o 
   9   7  21      791.87      829.14     53.28 o 
  10   7  21        6.42      -18.75     30.62 o 
  -8   8  21      115.45       53.80     25.04 o 
  -7   8  21       95.73       91.20     33.30 o 
  -6   8  21      167.41      124.06     36.05 o 
  -5   8  21      140.29      141.71     37.89 o 
  -4   8  21      172.34      167.72     38.28 o 
  -3   8  21      143.73      144.09     38.87 o 
  -2   8  21       71.50       93.12     29.80 o 
  -1   8  21       87.41      104.80     31.42 o 
   0   8  21      109.17       82.62     29.58 o 
   1   8  21      281.30      258.45     47.00 o 
   2   8  21        5.36       -0.77     16.59 o 
   3   8  21        9.27       23.09     19.19 o 
   4   8  21       54.67       31.02     18.50 o 
   5   8  21       67.75       50.28     20.62 o 
   6   8  21        1.93        8.62     15.08 o 
   7   8  21        5.60       -8.39     15.57 o 
  -3   9  21       92.06       51.24     21.77 o 
  -2   9  21       68.48       86.37     29.74 o 
  -1   9  21      408.92      448.26     65.66 o 
   0   9  21      182.96      219.66     47.36 o 
   1   9  21      243.09      212.47     45.33 o 
   2   9  21       53.96       46.94     25.40 o 
 -16   0  22      168.65      173.44     17.40 o 
 -15   0  22       54.45       74.08     13.73 o 
 -14   0  22       19.25       22.32      7.67 o 
 -13   0  22      477.10      508.66     20.08 o 
 -12   0  22        6.39       21.45      8.03 o 
 -11   0  22      919.05      965.87     25.16 o 
 -10   0  22      447.83      414.88     17.52 o 
  -9   0  22        4.23        4.92      5.36 o 
  -8   0  22      375.81      327.43     24.91 o 
  -7   0  22        4.69        1.81      5.60 o 
  -6   0  22     3142.73     2760.74     45.98 o 
  -5   0  22     1316.18     1217.84     28.13 o 
  -4   0  22      270.13      312.06     14.97 o 
  -3   0  22     1032.69      932.11     23.47 o 
  -2   0  22      850.85      981.77     93.81 o 
  -1   0  22     1233.14     1132.54     25.15 o 
   0   0  22     2751.57     2991.51     54.18 o 
   1   0  22       29.73       55.14     10.78 o 
   2   0  22      284.77      307.12     19.21 o 
   3   0  22      126.58      124.34     13.79 o 
   4   0  22      152.17      120.64     13.69 o 
   5   0  22        0.15       -6.02      6.02 o 
   6   0  22     2113.46     1924.96     44.04 o 
   7   0  22     1776.44     1632.19     50.64 o 
   8   0  22       69.26      109.84     12.64 o 
   9   0  22     1036.46      984.23     29.18 o 
  10   0  22      741.20      829.96     27.64 o 
  11   0  22      336.27      310.61     20.15 o 
  12   0  22      326.66      337.13     21.79 o 
  13   0  22      106.54      120.50     16.78 o 
  14   0  22       40.09       35.08     12.10 o 
  15   0  22        2.12       -1.90      8.56 o 
 -16   1  22       42.82       66.18     10.29 o 
 -15   1  22       47.67       64.75      8.99 o 
 -14   1  22       90.76      109.88     10.56 o 
 -13   1  22        0.17       13.11      7.26 o 
 -12   1  22       31.19       32.96      6.84 o 
 -11   1  22      123.49      156.56     14.58 o 
 -10   1  22      234.98      235.86     12.82 o 
  -9   1  22      156.17      164.21     11.08 o 
  -8   1  22      575.51      534.37     13.07 o 
  -7   1  22      122.02      116.64      7.13 o 
  -6   1  22      117.24      103.87      6.68 o 
  -5   1  22      109.15      109.77      7.40 o 
  -4   1  22      422.21      408.52     11.10 o 
  -3   1  22      597.56      584.48     12.79 o 
  -2   1  22       83.16       55.25      7.22 o 
  -1   1  22     1150.92     1093.38     18.77 o 
   0   1  22      740.55      616.62     14.22 o 
   1   1  22      237.22      231.43      9.63 o 
   2   1  22     3173.52     3091.08     35.13 o 
   3   1  22      281.04      231.90     11.46 o 
   4   1  22      162.80      144.08     13.30 o 
   5   1  22      223.81      196.89     11.22 o 
   6   1  22       56.19       66.43      7.52 o 
   7   1  22       20.32       21.88      6.18 o 
   8   1  22      436.52      367.08     14.48 o 
   9   1  22        0.99       -0.22      5.76 o 
  10   1  22      409.48      414.60     20.32 o 
  11   1  22       16.20       18.07      6.74 o 
  12   1  22      147.80      174.15     12.66 o 
  13   1  22      191.93      210.15     13.20 o 
  14   1  22       52.74       52.43      8.45 o 
  15   1  22        0.61       11.90      9.03 o 
 -16   2  22        0.95       27.24     13.07 o 
 -15   2  22      117.78      121.18     14.14 o 
 -14   2  22       60.67       75.29     12.54 o 
 -13   2  22       30.06       39.96      7.91 o 
 -12   2  22        3.66        4.72      6.30 o 
 -11   2  22       48.03       51.42      8.01 o 
 -10   2  22       23.70       15.78      7.28 o 
  -9   2  22      232.61      230.30     12.62 o 
  -8   2  22      711.08      658.40     17.70 o 
  -7   2  22       35.11       22.40     10.72 o 
  -6   2  22      150.68      139.64     10.40 o 
  -5   2  22      294.24      265.48     15.72 o 
  -4   2  22     1144.69      977.46     21.19 o 
  -3   2  22      131.81      104.24      8.85 o 
  -2   2  22      132.15      149.33     10.30 o 
  -1   2  22       58.30       41.94      6.91 o 
   0   2  22     3297.25     3174.49     43.09 o 
   1   2  22      450.46      327.13     16.91 o 
   2   2  22     4737.04     4603.35     55.93 o 
   3   2  22      462.83      477.29     15.58 o 
   4   2  22      483.47      459.21     15.71 o 
   5   2  22     1228.39     1131.68     26.94 o 
   6   2  22       40.15       21.49     10.14 o 
   7   2  22       16.08        0.25      6.80 o 
   8   2  22      169.99      164.18     14.48 o 
   9   2  22        0.92       12.79      8.49 o 
  10   2  22       19.69       15.52      8.43 o 
  11   2  22        2.24       -2.47      6.92 o 
  12   2  22        7.65        3.73      8.26 o 
  13   2  22        3.85       -5.72      9.35 o 
  14   2  22        0.06        9.19      9.04 o 
  15   2  22      229.77      242.99     22.89 o 
 -15   3  22        0.18       16.73     11.90 o 
 -14   3  22       13.23       26.38      9.00 o 
 -13   3  22        7.63       18.01     12.13 o 
 -12   3  22      388.59      413.16     22.66 o 
 -11   3  22       49.18       42.69      9.35 o 
 -10   3  22      102.36       98.68     12.54 o 
  -9   3  22        5.56        4.11      6.37 o 
  -8   3  22      166.08      164.72     13.42 o 
  -7   3  22       92.44       78.19     10.04 o 
  -6   3  22       47.41       42.37      8.75 o 
  -5   3  22       85.61       73.21     10.54 o 
  -4   3  22      365.65      344.45     19.65 o 
  -3   3  22     1093.50     1068.23     28.66 o 
  -2   3  22      131.10      154.64     13.45 o 
  -1   3  22      490.11      457.89     18.74 o 
   0   3  22      745.33      771.05     23.75 o 
   1   3  22      534.53      536.47     20.24 o 
   2   3  22      595.13      574.93     20.92 o 
   3   3  22       75.68       82.41     10.44 o 
   4   3  22       17.63       11.91      6.37 o 
   5   3  22        0.11        3.53      5.50 o 
   6   3  22      744.54      665.57     22.10 o 
   7   3  22      784.74      705.42     44.58 o 
   8   3  22      294.84      261.78     21.59 o 
   9   3  22      106.73      107.45     15.58 o 
  10   3  22      300.66      270.35     22.50 o 
  11   3  22        8.01       20.47     11.23 o 
  12   3  22       66.44       63.86     18.16 o 
  13   3  22       10.62       28.79     12.20 o 
  14   3  22       79.18       97.54     15.89 o 
 -15   4  22        7.22       36.60     10.05 o 
 -14   4  22       15.87       20.42      9.39 o 
 -13   4  22       54.00       49.60     10.52 o 
 -12   4  22      295.77      346.21     23.72 o 
 -11   4  22       42.32       39.85      9.82 o 
 -10   4  22       48.35       55.59     12.14 o 
  -9   4  22      111.09      102.31     15.21 o 
  -8   4  22      197.47      174.70     27.78 o 
  -7   4  22        0.45       -8.27      8.27 o 
  -6   4  22      370.71      347.07     20.51 o 
  -5   4  22      401.26      423.75     23.91 o 
  -4   4  22      658.85      575.25     22.16 o 
  -3   4  22       49.77       31.86      8.34 o 
  -2   4  22     1408.60     1379.45     46.85 o 
  -1   4  22      128.94      122.17     12.35 o 
   0   4  22      548.07      497.07     20.28 o 
   1   4  22       36.39       43.19      8.75 o 
   2   4  22      432.61      425.97     19.62 o 
   3   4  22        0.01       -2.06      5.34 o 
   4   4  22      215.39      189.71     12.68 o 
   5   4  22        0.11        3.35      6.49 o 
   6   4  22      451.39      428.28     26.43 o 
   7   4  22       17.92       16.19     11.44 o 
   8   4  22       38.51       37.44     10.16 o 
   9   4  22       68.48       63.09     14.33 o 
  10   4  22       38.11       46.05     14.75 o 
  11   4  22       43.11       26.62     31.69 o 
  12   4  22        1.64        0.25     11.94 o 
  13   4  22      116.15      128.52     27.26 o 
  14   4  22      172.84      155.46     26.91 o 
 -14   5  22       73.14       82.65     28.20 o 
 -13   5  22        0.99       -2.15      8.28 o 
 -12   5  22      305.13      286.72     30.07 o 
 -11   5  22        5.39       12.44      9.23 o 
 -10   5  22       38.51       45.54     11.06 o 
  -9   5  22      123.20      108.51     16.70 o 
  -8   5  22       41.85       38.28     10.55 o 
  -7   5  22      378.89      383.52     22.71 o 
  -6   5  22      129.13      123.20     14.40 o 
  -5   5  22       77.39       73.50     14.67 o 
  -4   5  22       34.68       47.59     10.54 o 
  -3   5  22      707.35      702.08     26.08 o 
  -2   5  22      141.27      140.43     14.26 o 
  -1   5  22     1568.36     1533.52     52.71 o 
   0   5  22        9.95       15.66      7.51 o 
   1   5  22      505.67      527.92     30.88 o 
   2   5  22       40.09       37.25      9.25 o 
   3   5  22        8.84        7.48      7.58 o 
   4   5  22       34.81       29.22      8.15 o 
   5   5  22      194.14      224.90     15.99 o 
   6   5  22        1.49        9.22      7.39 o 
   7   5  22        5.96       13.72      9.32 o 
   8   5  22       56.58       74.13     11.08 o 
   9   5  22       90.71      103.11     12.20 o 
  10   5  22      192.21      196.42     17.90 o 
  11   5  22      399.33      452.50     34.63 o 
  12   5  22       81.90       83.91     14.07 o 
  13   5  22      479.63      495.42     54.84 o 
 -12   6  22        7.89       -0.04     11.47 o 
 -11   6  22        0.48       18.27     20.48 o 
 -10   6  22      164.75      158.95     39.18 o 
  -9   6  22       10.02        7.20     17.02 o 
  -8   6  22       55.28       52.97     23.22 o 
  -7   6  22       76.51      138.72     34.40 o 
  -6   6  22       94.30       80.35     27.44 o 
  -5   6  22       73.09       67.68     24.56 o 
  -4   6  22      300.66      259.08     43.43 o 
  -3   6  22      222.71      186.63     37.95 o 
  -2   6  22        6.83       14.00     16.57 o 
  -1   6  22       65.89       66.36     22.30 o 
   0   6  22     1166.27     1090.49     70.80 o 
   1   6  22       37.23       25.88     17.11 o 
   2   6  22      302.73      323.75     45.64 o 
   3   6  22      156.25      139.23     32.15 o 
   4   6  22       10.99       15.93     13.15 o 
   5   6  22       30.54       54.06     17.62 o 
   6   6  22      205.04      171.06     25.55 o 
   7   6  22       11.71       -1.03     17.47 o 
   8   6  22       95.16      113.51     23.44 o 
   9   6  22      120.30       96.18     24.03 o 
  10   6  22       59.63       69.33     37.42 o 
  11   6  22      143.13      172.01     46.78 o 
 -10   7  22       35.33       35.23     21.30 o 
  -9   7  22      251.70      265.97     49.19 o 
  -8   7  22      431.94      533.12     68.47 o 
  -7   7  22       50.43       43.44     22.16 o 
  -6   7  22      181.86      187.25     41.85 o 
  -5   7  22      194.46      246.42     45.76 o 
  -4   7  22        2.17       -2.76     13.45 o 
  -3   7  22        6.58       -1.14     15.16 o 
  -2   7  22      175.91      153.50     36.73 o 
  -1   7  22      296.22      334.34     50.19 o 
   0   7  22      273.20      274.25     45.16 o 
   1   7  22      645.53      599.96     67.37 o 
   2   7  22        8.40       15.38     16.12 o 
   3   7  22        0.05        5.05     14.24 o 
   4   7  22      182.40      114.12     36.61 o 
   5   7  22      353.20      373.22     39.08 o 
   6   7  22       34.92       16.12     15.55 o 
   7   7  22        7.18       10.54     16.14 o 
   8   7  22      470.75      630.76     52.20 o 
   9   7  22      106.57       54.25     21.83 o 
  -8   8  22       50.61       25.01     19.34 o 
  -7   8  22       47.40       24.73     18.34 o 
  -6   8  22       16.83       21.88     20.83 o 
  -5   8  22       21.17       38.72     24.21 o 
  -4   8  22       25.29       55.65     26.42 o 
  -3   8  22       15.26       18.21     18.30 o 
  -2   8  22     1263.24     1320.98     89.83 o 
  -1   8  22      295.75      254.38     47.62 o 
   0   8  22       28.53       20.95     22.90 o 
   1   8  22      795.84      775.51     69.05 o 
   2   8  22      266.30      293.54     50.48 o 
   3   8  22        0.45       10.56     14.17 o 
   4   8  22      117.38      121.45     25.76 o 
   5   8  22      170.97      176.40     29.37 o 
   6   8  22        0.74       -3.70     15.13 o 
   7   8  22       76.50      106.53     34.46 o 
 -16   1  23      192.19      194.91     13.10 o 
 -15   1  23       29.24       33.23      7.20 o 
 -14   1  23       40.62       32.19      8.24 o 
 -13   1  23        0.25        8.16      6.18 o 
 -12   1  23        5.82       12.22      7.02 o 
 -11   1  23      943.43      998.30     22.70 o 
 -10   1  23      225.04      177.33     14.77 o 
  -9   1  23      124.68      126.44      9.36 o 
  -8   1  23      316.29      288.98     10.49 o 
  -7   1  23       61.96       37.68      4.97 o 
  -6   1  23       19.86       26.12      4.38 o 
  -5   1  23      104.30       89.05      8.21 o 
  -4   1  23       37.42       28.31      4.76 o 
  -3   1  23      225.78      226.30      9.65 o 
  -2   1  23       67.25       59.27      6.53 o 
  -1   1  23      784.99      842.38     17.77 o 
   0   1  23       60.31       53.79      6.66 o 
   1   1  23     1594.05     1569.14     28.94 o 
   2   1  23      273.44      320.76     12.31 o 
   3   1  23     1623.67     1568.82     25.90 o 
   4   1  23       79.95       70.02      7.69 o 
   5   1  23       60.66       66.32      8.01 o 
   6   1  23        5.91       10.88      5.89 o 
   7   1  23       13.37       18.15      6.10 o 
   8   1  23      792.51      675.35     17.65 o 
   9   1  23        4.17        0.82      6.01 o 
  10   1  23       14.85       14.80      6.14 o 
  11   1  23      229.12      212.66     13.44 o 
  12   1  23       11.13        3.89      6.59 o 
  13   1  23       84.71       97.07     11.80 o 
  14   1  23      228.99      277.47     19.26 o 
  15   1  23       79.90       48.37     16.57 o 
 -16   2  23        0.03        1.24     28.57 o 
 -15   2  23      311.50      374.22     22.63 o 
 -14   2  23      291.39      342.31     21.20 o 
 -13   2  23       27.48       19.96     10.21 o 
 -12   2  23      105.63      121.18     10.57 o 
 -11   2  23       67.39       79.62      8.61 o 
 -10   2  23        3.82        5.93      7.24 o 
  -9   2  23      162.55      169.27     11.36 o 
  -8   2  23      138.66      146.06     10.22 o 
  -7   2  23      998.50      888.99     34.89 o 
  -6   2  23     2723.06     2455.12     34.58 o 
  -5   2  23       24.02       28.02      7.30 o 
  -4   2  23      130.32      148.80     11.97 o 
  -3   2  23      756.05      751.72     18.40 o 
  -2   2  23      362.58      342.63     21.89 o 
  -1   2  23        2.48        3.14      4.69 o 
   0   2  23      999.52      848.26     19.92 o 
   1   2  23     1440.90     1361.28     25.85 o 
   2   2  23        2.20        6.44      5.30 o 
   3   2  23      523.85      485.65     14.56 o 
   4   2  23      752.03      743.84     22.42 o 
   5   2  23        5.67       -3.89      6.24 o 
   6   2  23      401.14      430.71     19.66 o 
   7   2  23      288.35      236.07     15.20 o 
   8   2  23        2.30        5.61      8.23 o 
   9   2  23       88.46       87.37     12.90 o 
  10   2  23      177.83      182.44     20.91 o 
  11   2  23       20.02       11.04      7.60 o 
  12   2  23        1.13       14.25      9.42 o 
  13   2  23        0.18       10.21      9.56 o 
  14   2  23        6.13       10.12      9.23 o 
  15   2  23       43.09       53.09     14.89 o 
 -15   3  23        1.98       23.29     11.54 o 
 -14   3  23      233.98      239.28     18.41 o 
 -13   3  23      163.33      174.52     15.97 o 
 -12   3  23      355.39      385.62     22.16 o 
 -11   3  23       48.21       55.37     13.56 o 
 -10   3  23      123.74      128.25     15.89 o 
  -9   3  23      225.61      263.05     17.64 o 
  -8   3  23       95.93       92.82     14.75 o 
  -7   3  23        6.42        3.11      6.58 o 
  -6   3  23      379.89      317.97     19.71 o 
  -5   3  23      207.78      253.86     17.68 o 
  -4   3  23      427.37      388.06     19.96 o 
  -3   3  23      271.29      290.34     18.24 o 
  -2   3  23        6.50       -4.10      5.53 o 
  -1   3  23      727.06      711.44     25.29 o 
   0   3  23      498.79      515.20     19.98 o 
   1   3  23      272.28      292.29     20.89 o 
   2   3  23      306.73      315.08     18.29 o 
   3   3  23       11.57        5.48      7.87 o 
   4   3  23      507.32      485.57     18.81 o 
   5   3  23      469.63      471.82     17.00 o 
   6   3  23      247.91      236.14     17.94 o 
   7   3  23      185.98      178.23     18.46 o 
   8   3  23        5.02        5.71     14.92 o 
   9   3  23        9.25       12.36      9.20 o 
  10   3  23      267.67      286.61     23.33 o 
  11   3  23       36.67       43.02     17.17 o 
  12   3  23      409.84      471.27     29.06 o 
  13   3  23        0.37        7.18     10.21 o 
  14   3  23       78.40      133.57     22.71 o 
 -14   4  23       20.21       46.62      9.62 o 
 -13   4  23      120.58      138.22     17.45 o 
 -12   4  23      381.19      406.98     22.79 o 
 -11   4  23        0.11        1.93      7.65 o 
 -10   4  23      135.08      147.53     15.86 o 
  -9   4  23        1.17        5.28      7.74 o 
  -8   4  23        5.18        9.60      7.05 o 
  -7   4  23      857.49      825.97     27.71 o 
  -6   4  23      204.49      219.20     17.12 o 
  -5   4  23      563.64      528.84     21.95 o 
  -4   4  23      237.43      279.74     18.36 o 
  -3   4  23       32.85       26.83      8.17 o 
  -2   4  23       58.46       66.72     10.22 o 
  -1   4  23      299.94      261.45     17.21 o 
   0   4  23        0.56        2.44      6.08 o 
   1   4  23      421.63      432.10     19.48 o 
   2   4  23       12.52       23.87     10.95 o 
   3   4  23      230.66      221.18     15.90 o 
   4   4  23        2.61        9.98      5.59 o 
   5   4  23       59.94       47.02      9.93 o 
   6   4  23       31.38       30.72     10.40 o 
   7   4  23        7.20       11.01     11.95 o 
   8   4  23       30.07       47.77     13.29 o 
   9   4  23       42.70       28.02     13.33 o 
  10   4  23       72.29       85.36     16.83 o 
  11   4  23      501.10      571.15     86.58 o 
  12   4  23       12.37       31.70     14.10 o 
  13   4  23      153.17      210.33     60.30 o 
 -13   5  23       37.75       49.11     11.32 o 
 -12   5  23        4.08       31.40     10.90 o 
 -11   5  23      210.42      263.41     22.05 o 
 -10   5  23        1.84        5.41      7.97 o 
  -9   5  23       88.30       95.27     13.90 o 
  -8   5  23      275.37      291.02     31.47 o 
  -7   5  23      650.01      620.89     30.30 o 
  -6   5  23      408.41      425.00     22.76 o 
  -5   5  23       50.29       66.52     11.76 o 
  -4   5  23      292.70      319.07     20.86 o 
  -3   5  23       95.19       92.73     15.41 o 
  -2   5  23       64.58       63.81     11.14 o 
  -1   5  23        8.04        5.92      7.66 o 
   0   5  23      178.03      190.42     19.32 o 
   1   5  23       95.45       85.80     12.17 o 
   2   5  23       22.89       25.80     10.47 o 
   3   5  23       65.52       82.68     11.46 o 
   4   5  23        6.66        8.25      7.21 o 
   5   5  23      109.69      107.29     12.26 o 
   6   5  23        0.89       -5.93      6.73 o 
   7   5  23        9.87       18.17      8.02 o 
   8   5  23       10.43       11.48      8.02 o 
   9   5  23       26.38       35.75     10.19 o 
  10   5  23      134.07      152.33     18.00 o 
  11   5  23       60.21       72.10     14.04 o 
  12   5  23        0.03       16.40     10.26 o 
 -12   6  23      182.17      167.73     24.83 o 
 -11   6  23       81.30      104.76     32.32 o 
 -10   6  23      138.41      124.21     35.11 o 
  -9   6  23       81.30      126.53     33.67 o 
  -8   6  23      776.42      834.43     69.02 o 
  -7   6  23     2083.48     2091.42    110.04 o 
  -6   6  23        0.57        5.07     15.49 o 
  -5   6  23        2.54       -5.34     13.33 o 
  -4   6  23       65.97       47.44     22.21 o 
  -3   6  23      213.79      171.93     36.08 o 
  -2   6  23       11.67       19.65     17.10 o 
  -1   6  23      194.12      234.22     40.48 o 
   0   6  23      118.03      119.49     30.88 o 
   1   6  23      310.64      334.53     48.70 o 
   2   6  23        3.77       12.44     16.27 o 
   3   6  23        2.38        3.63     12.42 o 
   4   6  23      308.85      354.70     35.40 o 
   5   6  23      742.24      803.88    115.16 o 
   6   6  23        4.75       -3.63     12.58 o 
   7   6  23      266.72      245.72     31.15 o 
   8   6  23       11.42        0.69     14.27 o 
   9   6  23      307.01      286.27     55.56 o 
  10   6  23      103.95      101.17     39.65 o 
 -10   7  23        2.80        9.00     12.90 o 
  -9   7  23       12.34        2.79     15.79 o 
  -8   7  23       12.94        1.59     15.86 o 
  -7   7  23       21.56       32.22     20.85 o 
  -6   7  23      266.62      207.39     42.55 o 
  -5   7  23      195.75      201.82     42.68 o 
  -4   7  23        4.30       11.04     17.50 o 
  -3   7  23        0.00       10.56     17.40 o 
  -2   7  23      133.86       85.86     29.05 o 
  -1   7  23        4.28        4.56     14.49 o 
   0   7  23       50.12       45.43     22.29 o 
   1   7  23       54.46       84.18     27.81 o 
   2   7  23       85.70      133.59     34.85 o 
   3   7  23       47.85       53.94     18.61 o 
   4   7  23       17.86       18.60     15.87 o 
   5   7  23        1.09       62.02     31.95 o 
   6   7  23       22.63       26.71     16.62 o 
   7   7  23        7.24        5.71     15.76 o 
   8   7  23      131.62      119.54     25.22 o 
   9   7  23        1.25        1.18     14.05 o 
  -7   8  23       79.02       94.42     32.14 o 
  -6   8  23      690.06      537.81     70.90 o 
  -5   8  23        4.26       20.09     20.17 o 
  -4   8  23       36.54       67.76     29.44 o 
  -3   8  23      293.13      286.61     51.62 o 
  -2   8  23        6.13       30.79     22.26 o 
  -1   8  23       56.86       44.10     23.45 o 
   0   8  23       34.31       23.99     19.84 o 
   1   8  23        0.07       -2.76     14.08 o 
   2   8  23        0.25       -1.35     14.52 o 
   3   8  23      169.14      188.14     30.37 o 
   4   8  23       85.51       59.01     21.46 o 
   5   8  23       58.09       16.79     16.95 o 
   6   8  23      138.39      180.60     29.99 o 
 -16   0  24      704.52      697.20     41.49 o 
 -15   0  24     1162.10     1153.64     36.57 o 
 -14   0  24        0.58        4.81      6.82 o 
 -13   0  24     2407.82     2471.80     43.65 o 
 -12   0  24      418.56      428.54     19.10 o 
 -11   0  24      195.70      178.83     14.71 o 
 -10   0  24        0.03       -4.64      5.71 o 
  -9   0  24       15.32        1.76     10.12 o 
  -8   0  24      165.20      147.77     12.56 o 
  -7   0  24        7.32        6.23      6.37 o 
  -6   0  24      107.17       81.42      9.80 o 
  -5   0  24      144.59      206.18     14.13 o 
  -4   0  24        3.54        9.20      5.21 o 
  -3   0  24     1479.61     1412.54     29.80 o 
  -2   0  24     4439.96     4055.58    115.89 o 
  -1   0  24      261.72      267.57     17.49 o 
   0   0  24     3440.40     3441.00     60.71 o 
   1   0  24    10963.54    10628.19    139.52 o 
   2   0  24        0.73       -1.40      7.85 o 
   3   0  24     1046.77     1050.36     30.95 o 
   4   0  24     1573.35     1572.54     41.96 o 
   5   0  24      362.08      409.04     21.79 o 
   6   0  24      122.69      160.54     15.97 o 
   7   0  24      294.13      267.16     19.96 o 
   8   0  24      124.60      142.67     27.42 o 
   9   0  24      316.84      288.02     21.82 o 
  10   0  24     1119.64     1115.52     58.92 o 
  11   0  24      861.58      773.56     27.55 o 
  12   0  24      330.45      301.48     34.58 o 
  13   0  24      595.04      634.02     26.59 o 
  14   0  24       99.07      115.02     17.55 o 
  15   0  24       76.05       75.29     21.28 o 
 -16   1  24      197.54      219.92     15.06 o 
 -15   1  24        0.89       20.80      7.59 o 
 -14   1  24       30.98       30.89      8.20 o 
 -13   1  24      111.86      131.56     13.28 o 
 -12   1  24       67.18       87.75     13.78 o 
 -11   1  24       51.68       63.53      8.16 o 
 -10   1  24        6.12        3.06      7.49 o 
  -9   1  24       54.54       57.95      7.92 o 
  -8   1  24      150.31      131.14     10.93 o 
  -7   1  24        3.60        3.68      3.42 o 
  -6   1  24      130.16      116.05      9.73 o 
  -5   1  24       73.92       89.81      7.21 o 
  -4   1  24      304.32      267.04     11.44 o 
  -3   1  24       60.90       60.26      6.97 o 
  -2   1  24      175.17      149.07      8.49 o 
  -1   1  24       85.99      103.20      7.28 o 
   0   1  24     1681.01     1624.81     25.75 o 
   1   1  24      586.73      614.01     15.62 o 
   2   1  24      161.16      161.98      9.79 o 
   3   1  24        0.64        4.10      4.86 o 
   4   1  24       81.49       74.62      7.95 o 
   5   1  24        0.00       -1.69      4.97 o 
   6   1  24        6.76       18.77      6.21 o 
   7   1  24      121.20       88.54      8.97 o 
   8   1  24        8.30        9.04      5.98 o 
   9   1  24       64.59       70.12      8.40 o 
  10   1  24       99.34       95.29      9.50 o 
  11   1  24        4.87        1.54      6.52 o 
  12   1  24       48.86       47.52      8.26 o 
  13   1  24      260.65      290.31     19.48 o 
  14   1  24        2.06        5.06      7.74 o 
 -15   2  24      122.97      126.28     27.63 o 
 -14   2  24       41.11       35.33     12.52 o 
 -13   2  24      106.11      131.32     14.20 o 
 -12   2  24       61.13       74.16     18.82 o 
 -11   2  24      162.63      174.70     11.55 o 
 -10   2  24       11.10       20.38      6.12 o 
  -9   2  24      120.00      136.25     10.37 o 
  -8   2  24       13.40       15.40      5.78 o 
  -7   2  24      131.25      125.34     10.20 o 
  -6   2  24       72.10       88.51      9.75 o 
  -5   2  24      172.50      155.12     10.54 o 
  -4   2  24        2.82        1.49      4.51 o 
  -3   2  24      692.38      732.32     18.42 o 
  -2   2  24     1565.72     1557.34     27.68 o 
  -1   2  24     1083.87     1069.68     23.86 o 
   0   2  24       85.37       82.23      8.30 o 
   1   2  24       17.84       13.61      4.98 o 
   2   2  24       84.33       92.11     10.37 o 
   3   2  24      878.71      826.29     27.78 o 
   4   2  24       92.80       81.89     10.60 o 
   5   2  24      279.72      251.53     16.12 o 
   6   2  24      113.62      143.82     21.91 o 
   7   2  24      243.86      205.30     14.64 o 
   8   2  24        2.55        9.30      7.96 o 
   9   2  24       14.18        2.19      7.45 o 
  10   2  24        6.27       -4.67     10.00 o 
  11   2  24        0.26       12.36      7.67 o 
  12   2  24       49.48       41.83     11.97 o 
  13   2  24      433.62      512.93     29.76 o 
  14   2  24      423.43      520.44     30.68 o 
 -15   3  24       30.23       59.38     12.23 o 
 -14   3  24      392.80      385.79     22.96 o 
 -13   3  24      399.03      400.00     23.41 o 
 -12   3  24       24.65       27.21      8.42 o 
 -11   3  24      116.20      129.82     15.67 o 
 -10   3  24       32.41       39.18      8.99 o 
  -9   3  24       11.74       10.69      7.74 o 
  -8   3  24       51.87       62.15     15.03 o 
  -7   3  24       17.29        6.18      7.74 o 
  -6   3  24       16.51       21.72      7.82 o 
  -5   3  24      197.41      200.64     16.19 o 
  -4   3  24     1107.52     1077.13     30.07 o 
  -3   3  24        5.28        2.47      8.13 o 
  -2   3  24      108.47       94.06     16.33 o 
  -1   3  24      223.33      195.63     15.35 o 
   0   3  24     1865.70     1772.69     38.01 o 
   1   3  24       36.41       42.15      8.83 o 
   2   3  24       72.86       56.96      9.61 o 
   3   3  24      947.43      885.31     26.42 o 
   4   3  24      306.14      304.28     18.82 o 
   5   3  24      267.48      234.27     17.87 o 
   6   3  24        6.09        0.16      8.19 o 
   7   3  24       34.31       22.03      9.98 o 
   8   3  24       73.95       86.81     14.18 o 
   9   3  24      645.29      684.08     32.40 o 
  10   3  24      238.50      261.66     23.04 o 
  11   3  24       18.14       31.34     14.89 o 
  12   3  24      313.02      360.67     27.12 o 
  13   3  24      335.81      362.39     32.41 o 
  14   3  24        1.83       30.46     15.21 o 
 -14   4  24        5.83       16.09     10.65 o 
 -13   4  24       28.98       46.04     11.06 o 
 -12   4  24       27.61       28.53      9.92 o 
 -11   4  24        5.89       11.92      8.58 o 
 -10   4  24      181.01      199.56     18.06 o 
  -9   4  24       10.84       23.28     11.31 o 
  -8   4  24       18.12       23.44      8.65 o 
  -7   4  24        9.98        6.69      7.22 o 
  -6   4  24       44.60       22.57      8.31 o 
  -5   4  24       47.93       43.97      9.79 o 
  -4   4  24      345.75      376.53     21.50 o 
  -3   4  24      190.40      195.54     15.81 o 
  -2   4  24      344.20      312.57     19.32 o 
  -1   4  24        2.77        5.25      6.23 o 
   0   4  24        0.92        0.18      6.35 o 
   1   4  24       33.70       42.12      9.01 o 
   2   4  24      312.97      325.90     19.47 o 
   3   4  24        0.42        3.83      6.42 o 
   4   4  24      181.31      204.30     13.56 o 
   5   4  24      361.10      346.59     17.49 o 
   6   4  24       67.66       78.81     12.81 o 
   7   4  24       33.42       30.78     12.49 o 
   8   4  24       95.42       54.25     15.09 o 
   9   4  24      291.55      337.14     28.64 o 
  10   4  24        0.28        6.76     11.59 o 
  11   4  24        9.75       22.17     23.33 o 
  12   4  24        2.73        3.61     11.00 o 
  13   4  24       30.39       39.10     13.14 o 
 -13   5  24        3.07       20.53      8.47 o 
 -12   5  24      547.48      647.14     29.88 o 
 -11   5  24       17.10       27.41     10.54 o 
 -10   5  24        2.84       -2.89      8.37 o 
  -9   5  24       46.21       51.90     12.07 o 
  -8   5  24       45.19       54.49     12.01 o 
  -7   5  24      589.97      586.03     32.46 o 
  -6   5  24        2.69        9.36      8.24 o 
  -5   5  24        1.63       -6.09      7.05 o 
  -4   5  24      166.63      143.53     15.23 o 
  -3   5  24      116.43      126.07     14.51 o 
  -2   5  24       14.16        6.92      9.67 o 
  -1   5  24      263.33      260.13     19.57 o 
   0   5  24      230.10      183.12     16.69 o 
   1   5  24       49.02       51.02     10.41 o 
   2   5  24       15.56        0.37      6.83 o 
   3   5  24      437.59      409.19     21.99 o 
   4   5  24      263.32      241.60     16.97 o 
   5   5  24      200.93      182.78     15.00 o 
   6   5  24       28.36       27.44      8.65 o 
   7   5  24      418.71      404.75     23.23 o 
   8   5  24        9.15        0.53      7.89 o 
   9   5  24      459.45      460.15     38.57 o 
  10   5  24       48.34       51.75     12.89 o 
  11   5  24      123.54      118.16     16.51 o 
  12   5  24       14.79       28.51     10.50 o 
 -11   6  24      150.62      101.43     27.53 o 
 -10   6  24        7.60        2.53     16.84 o 
  -9   6  24       19.55       29.33     20.79 o 
  -8   6  24      228.05      151.61     38.46 o 
  -7   6  24        2.94        8.45     16.73 o 
  -6   6  24       12.69       11.40     16.28 o 
  -5   6  24        0.00        3.73     13.50 o 
  -4   6  24      277.44      307.36     49.70 o 
  -3   6  24      181.24      169.15     36.29 o 
  -2   6  24       12.36       12.65     15.44 o 
  -1   6  24       64.32       26.44     16.94 o 
   0   6  24      122.87      125.08     31.01 o 
   1   6  24       40.84       27.13     20.80 o 
   2   6  24      440.50      511.84     59.21 o 
   3   6  24        0.05       26.70     13.42 o 
   4   6  24       37.00       46.95     17.46 o 
   5   6  24       18.05       48.96     17.12 o 
   6   6  24      114.78      140.44     24.30 o 
   7   6  24      161.96      179.26     28.53 o 
   8   6  24       51.72       51.44     20.75 o 
   9   6  24       59.39       18.24     21.13 o 
  -9   7  24        0.02        9.36     15.53 o 
  -8   7  24       19.90       -9.20     13.89 o 
  -7   7  24        0.02       19.95     19.91 o 
  -6   7  24      146.28      128.77     35.93 o 
  -5   7  24      692.58      701.47     64.51 o 
  -4   7  24        1.05      -10.27     14.61 o 
  -3   7  24       75.93       54.73     24.50 o 
  -2   7  24       19.00        6.84     17.49 o 
  -1   7  24       54.73       43.37     22.00 o 
   0   7  24      475.04      499.09     62.70 o 
   1   7  24        4.64        6.99     17.94 o 
   2   7  24       91.53       43.63     23.86 o 
   3   7  24        1.79        1.27     11.93 o 
   4   7  24        1.90       16.00     14.62 o 
   5   7  24       59.84       82.87     21.43 o 
   6   7  24      195.92      211.04     31.31 o 
   7   7  24       87.38      117.02     25.97 o 
   8   7  24      129.70      138.73     34.56 o 
  -6   8  24       32.86        5.75     13.75 o 
  -5   8  24       17.56       17.34     20.69 o 
  -4   8  24       17.58       40.80     25.66 o 
  -3   8  24        2.30       -8.28     16.20 o 
  -2   8  24       54.97       43.49     25.50 o 
  -1   8  24       12.55        4.35     18.46 o 
   0   8  24      106.98       69.19     28.26 o 
   1   8  24      330.91      306.25     51.57 o 
   2   8  24        0.72      -12.03     13.96 o 
   3   8  24        4.46        6.19     18.71 o 
   4   8  24       14.17       -8.83     14.32 o 
   5   8  24      145.05      122.48     34.20 o 
 -15   1  25      377.25      359.77     21.23 o 
 -14   1  25        7.04       28.96      8.42 o 
 -13   1  25      546.57      561.19     19.43 o 
 -12   1  25       45.32       58.45      8.41 o 
 -11   1  25      455.41      476.23     18.89 o 
 -10   1  25       14.30       14.82      5.93 o 
  -9   1  25       75.88       78.58      8.53 o 
  -8   1  25     1010.31      943.79     33.51 o 
  -7   1  25      107.34      131.55     10.11 o 
  -6   1  25       20.66        7.42      4.58 o 
  -5   1  25        0.20        4.03      3.92 o 
  -4   1  25      104.84      100.26      7.45 o 
  -3   1  25        0.08       -4.38      4.54 o 
  -2   1  25       15.43       20.56      4.72 o 
  -1   1  25       29.19       21.78      5.61 o 
   0   1  25      288.81      262.32     11.81 o 
   1   1  25      162.50      171.41     10.37 o 
   2   1  25      173.12      152.65     10.24 o 
   3   1  25      107.09      119.02      9.51 o 
   4   1  25       69.24       59.59      7.71 o 
   5   1  25      140.87      148.10     10.78 o 
   6   1  25      368.66      358.43     15.52 o 
   7   1  25       46.39        7.37      8.32 o 
   8   1  25       14.61        5.51      6.48 o 
   9   1  25        3.29        0.07      8.70 o 
  10   1  25       35.54       47.55      8.14 o 
  11   1  25       69.58       72.11      9.44 o 
  12   1  25        0.18       25.56     15.22 o 
  13   1  25      163.84      200.32     20.27 o 
  14   1  25      452.75      515.10     28.13 o 
 -15   2  25       92.67       85.66     18.37 o 
 -14   2  25       92.79      121.09     21.75 o 
 -13   2  25      109.73      125.59     13.57 o 
 -12   2  25      257.19      315.08     19.97 o 
 -11   2  25       21.04       27.85     13.03 o 
 -10   2  25       51.64       40.91      6.74 o 
  -9   2  25      122.37      119.56      9.37 o 
  -8   2  25      667.09      627.30     18.14 o 
  -7   2  25       93.22       86.02      9.10 o 
  -6   2  25      811.26      734.92     18.94 o 
  -5   2  25      286.95      250.50     18.56 o 
  -4   2  25        1.58        0.38      5.10 o 
  -3   2  25       33.77       21.03      5.95 o 
  -2   2  25     1135.12     1029.30     22.00 o 
  -1   2  25      862.28      924.91     22.04 o 
   0   2  25     1197.97     1306.21     25.48 o 
   1   2  25     1003.92      845.60     23.06 o 
   2   2  25      142.41      145.12     12.43 o 
   3   2  25      240.21      238.45     15.21 o 
   4   2  25       32.17       28.75      8.61 o 
   5   2  25      154.80      160.79     13.68 o 
   6   2  25       14.74       19.28      8.99 o 
   7   2  25      114.34      102.63     11.69 o 
   8   2  25       51.84       54.39      9.77 o 
   9   2  25       79.11       83.52     11.13 o 
  10   2  25       46.81       53.93     10.37 o 
  11   2  25       65.58       92.37     15.37 o 
  12   2  25      137.74      150.01     15.78 o 
  13   2  25      422.89      491.82     29.38 o 
  14   2  25      303.53      293.26     24.33 o 
 -14   3  25        0.20       31.45     17.62 o 
 -13   3  25       32.42       45.99      9.62 o 
 -12   3  25        3.79        6.30      9.25 o 
 -11   3  25      122.89      119.97     14.91 o 
 -10   3  25      493.67      493.73     24.70 o 
  -9   3  25      561.67      570.08     24.94 o 
  -8   3  25      436.39      427.07     24.01 o 
  -7   3  25        0.04        7.61      7.44 o 
  -6   3  25      132.88      113.30     13.39 o 
  -5   3  25       21.51       26.38      8.43 o 
  -4   3  25       23.20       21.43      8.04 o 
  -3   3  25       55.63       29.44      8.01 o 
  -2   3  25      354.68      373.11     22.64 o 
  -1   3  25        9.83        7.64      6.69 o 
   0   3  25       40.22       34.17      8.86 o 
   1   3  25      289.13      249.76     17.29 o 
   2   3  25       23.74        6.78      7.01 o 
   3   3  25        5.48        7.51      8.79 o 
   4   3  25      278.12      257.05     20.84 o 
   5   3  25       29.96       38.56     13.85 o 
   6   3  25       48.20       67.29     12.45 o 
   7   3  25        3.79        2.97      8.14 o 
   8   3  25      233.41      215.00     18.42 o 
   9   3  25      324.15      369.61     26.64 o 
  10   3  25       35.80       32.88     12.16 o 
  11   3  25      271.87      296.11     24.95 o 
  12   3  25       76.88       74.99     14.53 o 
  13   3  25        9.72       26.32     26.92 o 
 -13   4  25       35.22       38.70      9.91 o 
 -12   4  25       25.80       33.76     10.03 o 
 -11   4  25       87.42       81.52     13.25 o 
 -10   4  25       29.83       44.25     10.72 o 
  -9   4  25       21.57       17.27      8.59 o 
  -8   4  25        2.76       23.89      8.48 o 
  -7   4  25       91.84       75.23     11.47 o 
  -6   4  25       18.41       22.50      8.82 o 
  -5   4  25      745.26      716.94     32.35 o 
  -4   4  25       75.36       51.93     10.15 o 
  -3   4  25       78.46      122.14     13.53 o 
  -2   4  25      276.60      295.89     19.48 o 
  -1   4  25        0.03        7.73      7.00 o 
   0   4  25     1896.33     1854.30     40.67 o 
   1   4  25       25.83       34.16      9.14 o 
   2   4  25        0.04        8.87      6.61 o 
   3   4  25      112.40      103.16     12.33 o 
   4   4  25        9.54       17.13      6.64 o 
   5   4  25      122.85      120.07     17.34 o 
   6   4  25      417.08      401.48     23.24 o 
   7   4  25       34.45       62.49     14.87 o 
   8   4  25       96.68       82.98     30.24 o 
   9   4  25       91.16       60.28     15.10 o 
  10   4  25        3.21       16.79     12.53 o 
  11   4  25        6.01       18.90     17.75 o 
  12   4  25       11.23       20.69     11.49 o 
 -12   5  25      170.34      151.69     17.44 o 
 -11   5  25       47.52       55.32     12.35 o 
 -10   5  25       11.65       17.07     10.10 o 
  -9   5  25       10.64       12.95      9.51 o 
  -8   5  25       27.98       23.09     13.76 o 
  -7   5  25      309.76      321.24     24.27 o 
  -6   5  25      212.47      234.96     20.39 o 
  -5   5  25        0.08        8.01      7.89 o 
  -4   5  25     1734.60     1710.81     44.53 o 
  -3   5  25      388.55      374.31     22.93 o 
  -2   5  25       16.09       21.89      8.86 o 
  -1   5  25       23.17       17.43     12.09 o 
   0   5  25       58.15       43.52     10.04 o 
   1   5  25        4.78       -3.21      7.79 o 
   2   5  25       67.98       76.69     12.20 o 
   3   5  25       32.07       30.77      8.86 o 
   4   5  25       18.21       22.83      8.12 o 
   5   5  25       24.21       18.17      7.92 o 
   6   5  25       92.26       65.82     10.75 o 
   7   5  25        7.65       12.28     16.98 o 
   8   5  25       25.20       59.13     14.16 o 
   9   5  25        0.01        9.79     10.88 o 
  10   5  25       17.78       39.33     17.38 o 
  11   5  25       17.46       13.45     10.31 o 
 -11   6  25        8.89       20.08     11.63 o 
 -10   6  25      277.61      325.28     34.33 o 
  -9   6  25       17.82       57.18     26.34 o 
  -8   6  25       29.19       37.62     24.27 o 
  -7   6  25      324.51      319.12     51.25 o 
  -6   6  25        4.19       -6.38     15.34 o 
  -5   6  25       35.75       21.95     17.20 o 
  -4   6  25       48.07       53.27     22.06 o 
  -3   6  25       22.14       18.96     19.58 o 
  -2   6  25      171.04      140.14     32.10 o 
  -1   6  25        6.29       19.42     17.01 o 
   0   6  25      259.94      227.23     40.20 o 
   1   6  25       41.61       19.69     19.24 o 
   2   6  25        0.25       20.18     16.81 o 
   3   6  25      107.22      139.60     22.60 o 
   4   6  25      191.90      256.41     30.95 o 
   5   6  25        9.92       36.47     16.33 o 
   6   6  25       15.82       30.03     15.98 o 
   7   6  25       48.34       46.37     38.26 o 
   8   6  25      325.94      367.51     52.82 o 
  -8   7  25      121.44      189.47     43.02 o 
  -7   7  25        5.03        8.14     18.27 o 
  -6   7  25        3.92       -4.03     17.73 o 
  -5   7  25        2.92       19.53     21.32 o 
  -4   7  25        0.27       12.77     17.38 o 
  -3   7  25      157.83      186.69     41.15 o 
  -2   7  25      154.82      165.46     38.41 o 
  -1   7  25       45.29       62.88     24.96 o 
   0   7  25       35.04       26.95     20.10 o 
   1   7  25      128.38       71.03     27.12 o 
   2   7  25      127.22       52.74     23.87 o 
   3   7  25        5.48       15.91     18.93 o 
   4   7  25       23.28       47.70     18.82 o 
   5   7  25      162.73      149.40     43.47 o 
   6   7  25       90.34      136.83     28.27 o 
   7   7  25       63.17       32.42     18.79 o 
  -4   8  25       66.39       48.71     24.26 o 
  -3   8  25        6.65        3.32     12.69 o 
  -2   8  25        0.46       29.81     22.18 o 
  -1   8  25      187.53      213.16     46.88 o 
   0   8  25        6.40        2.66     18.74 o 
   1   8  25      182.74      157.03     39.51 o 
   2   8  25       10.15       21.90     17.80 o 
   3   8  25       59.89       49.87     18.88 o 
 -15   0  26       22.89       45.58     12.98 o 
 -14   0  26       11.38       21.66     12.08 o 
 -13   0  26      401.78      392.04     20.20 o 
 -12   0  26       13.92       20.06      7.72 o 
 -11   0  26       52.74       82.63     16.68 o 
 -10   0  26      402.77      450.94     22.10 o 
  -9   0  26       13.91       25.49      7.93 o 
  -8   0  26       37.18       23.00     10.57 o 
  -7   0  26       52.14       69.44     10.10 o 
  -6   0  26        8.87        3.53      5.33 o 
  -5   0  26     1301.65     1208.88     50.04 o 
  -4   0  26        4.50       11.85      7.94 o 
  -3   0  26      426.44      388.10     19.90 o 
  -2   0  26       21.54       25.48      8.86 o 
  -1   0  26      130.43      100.52     14.39 o 
   0   0  26      537.52      453.62     24.11 o 
   1   0  26      718.59      750.97     26.60 o 
   2   0  26      254.09      265.20     18.76 o 
   3   0  26      196.89      194.90     16.65 o 
   4   0  26      535.41      503.82     22.70 o 
   5   0  26      656.71      673.76     26.01 o 
   6   0  26      526.09      513.55     28.90 o 
   7   0  26        0.95       -1.06      8.55 o 
   8   0  26        2.25        9.82      8.60 o 
   9   0  26      228.86      182.74     18.14 o 
  10   0  26      116.95      135.56     24.26 o 
  11   0  26      498.83      476.29     25.77 o 
  12   0  26      147.20      145.83     17.69 o 
  13   0  26      577.07      618.86     44.14 o 
  14   0  26       30.51       28.75     12.36 o 
 -15   1  26       12.25       31.36      8.26 o 
 -14   1  26       66.98       82.49     13.37 o 
 -13   1  26        5.57       23.24      6.67 o 
 -12   1  26        0.73       13.26      6.00 o 
 -11   1  26       39.11       57.92      8.30 o 
 -10   1  26      170.75      206.64     13.76 o 
  -9   1  26       18.12       29.59      6.80 o 
  -8   1  26      184.57      169.56     12.31 o 
  -7   1  26       29.40       16.52      7.97 o 
  -6   1  26      252.57      229.74     15.93 o 
  -5   1  26      132.88      128.91     14.05 o 
  -4   1  26        8.97       14.89      5.60 o 
  -3   1  26      394.31      362.77     19.20 o 
  -2   1  26      487.78      416.78     13.52 o 
  -1   1  26      637.64      564.28     15.45 o 
   0   1  26       71.22       80.13      9.10 o 
   1   1  26      581.97      491.71     19.68 o 
   2   1  26        1.24        5.17      5.36 o 
   3   1  26       87.21       79.25      8.16 o 
   4   1  26       26.18       38.55      7.01 o 
   5   1  26       44.21       25.47      6.81 o 
   6   1  26      335.56      338.89     17.64 o 
   7   1  26      162.06      134.02     10.93 o 
   8   1  26       79.53       82.73     15.91 o 
   9   1  26      116.57       90.52     13.05 o 
  10   1  26      328.73      303.46     17.76 o 
  11   1  26       97.67       40.65     23.86 o 
  12   1  26        3.94        4.38      6.92 o 
  13   1  26       25.55       38.16      9.75 o 
 -14   2  26       49.86       26.79      9.02 o 
 -13   2  26        1.32       13.20     10.50 o 
 -12   2  26       16.89       16.79     11.69 o 
 -11   2  26       66.91       99.95     12.28 o 
 -10   2  26      162.28      178.29     22.67 o 
  -9   2  26      278.51      271.52     25.14 o 
  -8   2  26       21.97       18.26      7.27 o 
  -7   2  26        8.68       -5.34      5.34 o 
  -6   2  26       78.52       80.14     13.26 o 
  -5   2  26      186.57      162.20     13.74 o 
  -4   2  26      164.06      148.72     12.49 o 
  -3   2  26        5.85        5.58      5.15 o 
  -2   2  26        2.26       -1.35      5.07 o 
  -1   2  26      329.43      313.13     13.97 o 
   0   2  26      958.21      945.65     24.11 o 
   1   2  26       61.22       26.01      8.07 o 
   2   2  26      157.21      168.49     13.17 o 
   3   2  26      251.99      276.24     20.01 o 
   4   2  26      206.35      203.49     14.85 o 
   5   2  26        4.44       -7.38      7.77 o 
   6   2  26      124.15      125.57     13.36 o 
   7   2  26      105.38       93.89     12.31 o 
   8   2  26      180.66      165.33     13.99 o 
   9   2  26       61.18       52.10     10.74 o 
  10   2  26        0.17        9.83      8.72 o 
  11   2  26       89.71       95.79     13.86 o 
  12   2  26       13.62       35.39      9.32 o 
  13   2  26        4.11       21.97     11.98 o 
 -14   3  26       25.27       68.21     15.16 o 
 -13   3  26        0.35       10.57      8.95 o 
 -12   3  26        0.99       11.60      8.79 o 
 -11   3  26      106.48      115.97     15.24 o 
 -10   3  26        8.55       16.60     11.86 o 
  -9   3  26       31.94       21.96      9.09 o 
  -8   3  26      155.32      125.09     14.16 o 
  -7   3  26        1.58        4.37      6.28 o 
  -6   3  26       21.03       13.75      7.79 o 
  -5   3  26      108.23      105.28     15.99 o 
  -4   3  26       92.21       91.96     12.10 o 
  -3   3  26      167.60      150.42     14.33 o 
  -2   3  26      349.19      342.13     20.28 o 
  -1   3  26      512.10      551.30     22.41 o 
   0   3  26      680.19      617.81     25.24 o 
   1   3  26      209.42      194.55     15.87 o 
   2   3  26      168.56      127.97     16.00 o 
   3   3  26        3.44       -1.88     16.19 o 
   4   3  26       74.96       61.46     13.13 o 
   5   3  26      353.27      329.64     26.66 o 
   6   3  26        9.43        2.51     10.38 o 
   7   3  26       41.16       48.92     11.32 o 
   8   3  26       39.43       18.31     10.68 o 
   9   3  26       52.77       54.69     11.95 o 
  10   3  26       45.39       62.36     12.47 o 
  11   3  26      130.52      176.88     19.86 o 
  12   3  26      188.09      213.25     21.55 o 
 -13   4  26        0.15       14.80     10.00 o 
 -12   4  26        0.03        8.95      8.02 o 
 -11   4  26      227.85      255.69     20.38 o 
 -10   4  26       14.67       15.54     10.71 o 
  -9   4  26        4.12       14.75      8.57 o 
  -8   4  26       13.42       21.93      9.71 o 
  -7   4  26       12.83        7.24      7.20 o 
  -6   4  26       77.59       77.17     11.29 o 
  -5   4  26       10.23        6.13      7.12 o 
  -4   4  26       42.27       40.24     11.87 o 
  -3   4  26      319.97      295.57     19.88 o 
  -2   4  26      337.34      290.54     19.25 o 
  -1   4  26       13.34       16.74      8.07 o 
   0   4  26      184.95      172.60     15.36 o 
   1   4  26       89.52       83.10     11.65 o 
   2   4  26      743.88      721.59     25.37 o 
   3   4  26      530.95      539.03     25.79 o 
   4   4  26       99.27      113.94     21.09 o 
   5   4  26       74.71       69.53     30.78 o 
   6   4  26        0.17       -4.57      8.76 o 
   7   4  26       76.21       96.22     13.86 o 
   8   4  26      121.36      114.36     18.97 o 
   9   4  26      249.03      249.54     38.53 o 
  10   4  26      159.63      197.50     23.50 o 
  11   4  26        2.27       11.66     11.41 o 
  12   4  26       75.81       53.36     20.68 o 
 -12   5  26      282.67      255.09     30.62 o 
 -11   5  26        2.26       14.23      9.08 o 
 -10   5  26       67.31       80.31     14.15 o 
  -9   5  26       44.00       47.70     16.86 o 
  -8   5  26       10.43       32.33     11.17 o 
  -7   5  26      108.41       96.54     14.36 o 
  -6   5  26      344.76      380.38     24.28 o 
  -5   5  26        0.98       -7.27      7.55 o 
  -4   5  26      180.10      169.72     17.16 o 
  -3   5  26      134.10      145.71     16.34 o 
  -2   5  26      327.19      295.41     21.39 o 
  -1   5  26       98.62      109.46     14.11 o 
   0   5  26       35.79       23.12      9.08 o 
   1   5  26      989.86      969.40     34.99 o 
   2   5  26       15.41       15.18      8.32 o 
   3   5  26       47.71       47.26      9.52 o 
   4   5  26      223.02      234.26     17.75 o 
   5   5  26      236.62      287.30     21.66 o 
   6   5  26       74.38       74.54     14.63 o 
   7   5  26       13.96       18.09     23.09 o 
   8   5  26        2.92       12.03     16.89 o 
   9   5  26        0.91        7.14      9.81 o 
  10   5  26      140.41      144.45     38.29 o 
 -10   6  26       27.06       21.38     11.54 o 
  -9   6  26       31.26       18.27     11.92 o 
  -8   6  26      137.29       62.67     23.81 o 
  -7   6  26       86.20       79.89     13.19 o 
  -6   6  26        1.88       11.77      9.40 o 
  -5   6  26       23.32       31.18     18.50 o 
  -4   6  26        5.85       14.32     18.50 o 
  -3   6  26       91.68       92.95     29.21 o 
  -2   6  26       79.22      140.42     34.53 o 
  -1   6  26      346.03      317.04     48.32 o 
   0   6  26       43.83       46.89     20.82 o 
   1   6  26        0.68       -4.00     12.95 o 
   2   6  26      122.29      114.30     29.87 o 
   3   6  26      255.81      289.31     32.98 o 
   4   6  26      211.93      192.67     38.01 o 
   5   6  26       27.33       23.10     14.72 o 
   6   6  26       82.44       60.16     18.65 o 
  -7   7  26       72.00       93.05     30.32 o 
  -6   7  26       26.36       33.37     20.73 o 
  -5   7  26      166.29      151.45     39.54 o 
  -4   7  26       22.71       14.18     17.64 o 
  -3   7  26       16.96       27.71     21.32 o 
  -2   7  26       87.66      109.12     32.46 o 
  -1   7  26      409.17      394.00     56.53 o 
   0   7  26      157.30       96.01     30.22 o 
   1   7  26       91.32       58.00     25.82 o 
   2   7  26        7.80        3.27     19.53 o 
   3   7  26      202.91      266.55     34.07 o 
   4   7  26       18.32       -9.04     30.61 o 
   5   7  26       13.98       10.76     16.28 o 
   6   7  26      180.17      222.58     33.48 o 
  -2   8  26        3.11       17.05     16.14 o 
  -1   8  26       52.46       38.55     23.67 o 
   0   8  26        5.42       23.05     24.09 o 
   1   8  26       10.49       25.85     20.69 o 
 -14   1  27       46.22       59.18      9.84 o 
 -13   1  27      164.98      150.87     11.32 o 
 -12   1  27      174.42      187.92     12.50 o 
 -11   1  27      831.35      838.98     21.24 o 
 -10   1  27       35.47       42.95      7.55 o 
  -9   1  27        0.66        7.12      5.91 o 
  -8   1  27       27.82       30.85      8.34 o 
  -7   1  27       74.75       42.97     13.18 o 
  -6   1  27       51.10       28.27      7.55 o 
  -5   1  27      384.03      348.06     16.59 o 
  -4   1  27      495.05      457.60     22.42 o 
  -3   1  27        0.01        2.11      5.43 o 
  -2   1  27      350.57      323.54     20.05 o 
  -1   1  27      473.52      413.12     17.55 o 
   0   1  27        0.02        2.04      4.72 o 
   1   1  27       15.67       14.49      5.17 o 
   2   1  27       49.04       48.98      9.19 o 
   3   1  27        0.12       -1.42      4.98 o 
   4   1  27      238.66      248.06     12.76 o 
   5   1  27      120.63      106.96     13.87 o 
   6   1  27      168.18      150.92     11.27 o 
   7   1  27        0.00       -2.05      5.66 o 
   8   1  27      137.26      180.58     17.49 o 
   9   1  27        4.69        6.88      8.04 o 
  10   1  27      256.45      278.76     23.24 o 
  11   1  27      312.10      381.13     23.11 o 
  12   1  27      185.28      230.61     33.96 o 
  13   1  27      170.88      240.06     22.85 o 
 -14   2  27       46.94       66.54     15.27 o 
 -13   2  27       38.33       60.48     16.74 o 
 -12   2  27       29.89       35.96     11.58 o 
 -11   2  27      126.23      176.78     17.61 o 
 -10   2  27     1007.57     1016.07     40.25 o 
  -9   2  27        0.44        7.64      7.64 o 
  -8   2  27       14.39       13.52      7.60 o 
  -7   2  27      139.48      157.50     15.19 o 
  -6   2  27      838.36      748.29     26.53 o 
  -5   2  27      187.63      272.91     24.89 o 
  -4   2  27      233.03      254.32     12.47 o 
  -3   2  27      230.63      222.66     12.06 o 
  -2   2  27      750.01      678.72     22.35 o 
  -1   2  27      178.01      170.06     12.15 o 
   0   2  27        1.25        2.73      6.27 o 
   1   2  27        0.14       11.37      6.88 o 
   2   2  27      879.04      811.80     23.29 o 
   3   2  27       41.88       44.58      9.44 o 
   4   2  27       40.71       41.42     17.32 o 
   5   2  27       13.31       10.63      8.52 o 
   6   2  27        0.81       -3.11      7.15 o 
   7   2  27       52.43       54.27     10.24 o 
   8   2  27       92.65       96.53     20.22 o 
   9   2  27        0.23        7.48      8.75 o 
  10   2  27       42.46       48.86     11.09 o 
  11   2  27        6.13        3.18      7.52 o 
  12   2  27      221.87      251.10     17.60 o 
  13   2  27      164.29      190.93     26.82 o 
 -13   3  27       15.93       14.45     12.01 o 
 -12   3  27      777.57      866.60     47.18 o 
 -11   3  27       98.54      107.76     14.86 o 
 -10   3  27        1.30       10.11      8.57 o 
  -9   3  27       31.93       22.30      9.25 o 
  -8   3  27      114.04       96.54     17.22 o 
  -7   3  27       73.49       62.58     10.90 o 
  -6   3  27       87.95       65.65     10.46 o 
  -5   3  27        8.61        7.99      6.48 o 
  -4   3  27       12.23       18.23      7.73 o 
  -3   3  27        1.15        0.89      6.83 o 
  -2   3  27       46.49       42.63      9.80 o 
  -1   3  27       17.05        8.22     11.15 o 
   0   3  27     1515.18     1326.96     40.61 o 
   1   3  27       22.17       39.67     15.34 o 
   2   3  27       49.78       28.26     11.30 o 
   3   3  27        0.13        3.14     10.18 o 
   4   3  27      174.92      151.92     17.52 o 
   5   3  27       54.23       44.47     12.63 o 
   6   3  27      412.87      478.64     26.65 o 
   7   3  27       13.54       36.41     12.60 o 
   8   3  27       85.25      112.85     21.88 o 
   9   3  27      120.88      141.94     16.84 o 
  10   3  27      266.11      311.02     22.92 o 
  11   3  27        9.86       16.20      9.12 o 
  12   3  27      202.57      235.50     24.59 o 
 -12   4  27      413.68      401.44     25.51 o 
 -11   4  27       10.20       23.93      8.54 o 
 -10   4  27      451.18      472.18     27.85 o 
  -9   4  27      759.10      761.33     29.27 o 
  -8   4  27      643.32      637.18     26.21 o 
  -7   4  27      145.29      125.27     14.34 o 
  -6   4  27       72.66       52.90     10.37 o 
  -5   4  27      168.94      171.48     15.89 o 
  -4   4  27       19.75       28.40      8.28 o 
  -3   4  27      338.66      359.41     22.12 o 
  -2   4  27        2.05       11.92      7.84 o 
  -1   4  27      263.73      285.60     23.54 o 
   0   4  27      114.18      139.41     13.92 o 
   1   4  27       19.52       13.53     12.46 o 
   2   4  27        3.40       -7.76      8.06 o 
   3   4  27        4.96       19.40      9.38 o 
   4   4  27       65.42       80.03     13.67 o 
   5   4  27      191.74      220.15     20.34 o 
   6   4  27       34.90       43.00     16.39 o 
   7   4  27      441.31      472.26     25.24 o 
   8   4  27      562.17      589.24     41.16 o 
   9   4  27       13.96       25.44     12.76 o 
  10   4  27        7.19        3.92     11.22 o 
  11   4  27      253.96      276.11     26.57 o 
 -11   5  27      106.14      105.76     17.30 o 
 -10   5  27       69.82      102.49     15.99 o 
  -9   5  27       74.14       89.64     14.54 o 
  -8   5  27      347.33      284.31     23.16 o 
  -7   5  27        0.03       -4.08      8.44 o 
  -6   5  27       11.98       19.67      9.30 o 
  -5   5  27       37.82       23.21      8.95 o 
  -4   5  27       33.75       24.62     10.28 o 
  -3   5  27       76.66       81.33     29.13 o 
  -2   5  27       24.00        8.97      8.54 o 
  -1   5  27       11.90        8.56      9.53 o 
   0   5  27      327.13      323.51     22.74 o 
   1   5  27      277.22      296.94     32.19 o 
   2   5  27       81.78       89.74     13.73 o 
   3   5  27      523.92      568.73     23.68 o 
   4   5  27      541.69      637.38     31.75 o 
   5   5  27       90.17      114.74     17.62 o 
   6   5  27       40.09       22.84     12.11 o 
   7   5  27       59.01       71.24     15.16 o 
   8   5  27       29.61       41.18     13.15 o 
   9   5  27      163.93      178.67     23.06 o 
  10   5  27       64.25       60.24     18.31 o 
  -9   6  27       82.03       92.27     20.33 o 
  -8   6  27      160.55      180.40     26.29 o 
  -7   6  27        6.10        9.87      8.17 o 
  -6   6  27      474.78      472.85     25.93 o 
  -5   6  27      225.08      229.92     19.22 o 
  -4   6  27        0.27       -5.62      8.77 o 
  -3   6  27       50.00       49.86     13.92 o 
  -2   6  27      220.59      196.19     39.51 o 
  -1   6  27       28.12       40.13     20.79 o 
   0   6  27        5.98      -10.07     12.16 o 
   1   6  27       29.60       18.21     19.38 o 
   2   6  27       14.99        3.87     13.70 o 
   3   6  27       50.90       65.25     21.77 o 
   4   6  27      200.94      198.88     28.97 o 
   5   6  27       94.24       84.17     27.76 o 
  -6   7  27      101.18      100.26     31.00 o 
  -5   7  27       19.46       25.25     21.84 o 
  -4   7  27        2.72       -8.94     17.79 o 
  -3   7  27       37.13       24.55     21.21 o 
  -2   7  27      146.49      143.27     37.90 o 
  -1   7  27        5.43       13.59     20.48 o 
   0   7  27        8.38       15.43     21.37 o 
   1   7  27       73.45       37.72     24.52 o 
   2   7  27      201.46      170.93     39.47 o 
   3   7  27        1.41       40.91     21.45 o 
   4   7  27        9.81       14.40     15.69 o 
   5   7  27       48.14       62.51     22.17 o 
 -14   0  28       16.26       19.56     43.96 o 
 -13   0  28       13.77       15.83     26.71 o 
 -12   0  28      565.68      628.47     37.44 o 
 -11   0  28       32.56       44.71     10.89 o 
 -10   0  28      588.35      574.30     26.80 o 
  -9   0  28      208.79      201.96     19.40 o 
  -8   0  28      639.25      513.07     22.65 o 
  -7   0  28      572.34      511.54     22.42 o 
  -6   0  28      140.01      102.40     16.74 o 
  -5   0  28     1263.56     1232.65     34.37 o 
  -4   0  28       87.05       92.74     15.72 o 
  -3   0  28        0.30        2.14      7.24 o 
  -2   0  28      123.59      124.98     13.95 o 
  -1   0  28      107.57      115.23     19.06 o 
   0   0  28       10.39        0.39      9.35 o 
   1   0  28     1177.11     1042.74     31.59 o 
   2   0  28       48.32       23.66      9.01 o 
   3   0  28        3.14       -3.54      7.67 o 
   4   0  28      361.66      387.70     22.03 o 
   5   0  28        3.58       -7.21      7.21 o 
   6   0  28      468.40      471.79     28.74 o 
   7   0  28       90.00       83.47     16.59 o 
   8   0  28       99.33       85.94     28.27 o 
   9   0  28      383.88      400.42     34.30 o 
  10   0  28     1265.00     1262.40     46.87 o 
  11   0  28      774.67      717.68     34.89 o 
  12   0  28     1234.97     1312.56     45.58 o 
 -14   1  28       25.16       71.66     10.03 o 
 -13   1  28        1.53       13.94      8.81 o 
 -12   1  28        7.45       25.79      7.44 o 
 -11   1  28       21.39        7.10      8.29 o 
 -10   1  28       40.55       53.26     13.23 o 
  -9   1  28        4.00       -1.63      6.54 o 
  -8   1  28        1.36        7.43      9.36 o 
  -7   1  28       47.67       44.19      8.70 o 
  -6   1  28      590.16      600.16     22.99 o 
  -5   1  28       54.36       47.26     10.50 o 
  -4   1  28       33.56       29.37     12.28 o 
  -3   1  28      365.57      386.46     21.61 o 
  -2   1  28       34.04       24.12      8.19 o 
  -1   1  28      247.21      201.73     20.26 o 
   0   1  28      203.62      155.16     15.67 o 
   1   1  28       27.62       14.76      7.01 o 
   2   1  28      338.37      283.64     13.06 o 
   3   1  28        0.03       14.86      8.15 o 
   4   1  28        5.61       -1.70      5.47 o 
   5   1  28      576.97      588.85     20.84 o 
   6   1  28        4.95        0.42      6.88 o 
   7   1  28       48.36       21.98     14.56 o 
   8   1  28      155.55      194.74     19.40 o 
   9   1  28      271.16      267.79     19.63 o 
  10   1  28      285.22      397.70     23.84 o 
  11   1  28     1817.33     1947.14     45.39 o 
  12   1  28      238.47      259.17     21.83 o 
 -13   2  28      190.60      183.65     23.96 o 
 -12   2  28      126.95      130.40     19.88 o 
 -11   2  28        1.12        2.24     13.64 o 
 -10   2  28       77.99       73.13     14.34 o 
  -9   2  28       21.60       21.24      8.78 o 
  -8   2  28      140.89      148.06     20.33 o 
  -7   2  28       10.07       12.83      7.77 o 
  -6   2  28       23.90       18.98      8.37 o 
  -5   2  28       18.83       15.34      8.06 o 
  -4   2  28       69.14       44.65      9.61 o 
  -3   2  28       55.93       73.30     13.96 o 
  -2   2  28       65.39       64.98     13.06 o 
  -1   2  28       91.47      101.13     10.49 o 
   0   2  28      975.70      951.64     30.20 o 
   1   2  28      449.69      403.78     17.49 o 
   2   2  28       64.22       65.52     12.70 o 
   3   2  28       49.87       38.75      9.97 o 
   4   2  28       16.39       26.94      8.60 o 
   5   2  28       36.54       36.28      9.16 o 
   6   2  28       19.41       36.14      9.60 o 
   7   2  28       24.19       31.27      9.25 o 
   8   2  28       62.81       58.16     11.22 o 
   9   2  28       22.57        7.08      9.42 o 
  10   2  28        2.47       15.81      9.91 o 
  11   2  28       30.66       31.27     10.11 o 
  12   2  28       98.64      100.58     14.84 o 
 -13   3  28       15.74       26.61     11.50 o 
 -12   3  28        1.00       21.44      8.61 o 
 -11   3  28        2.92       15.93      9.42 o 
 -10   3  28       55.81       64.28     13.08 o 
  -9   3  28       56.02       85.31     12.66 o 
  -8   3  28       89.29       83.96     12.67 o 
  -7   3  28       29.46       29.34      9.06 o 
  -6   3  28      197.63      140.87     20.52 o 
  -5   3  28       52.01       31.16      9.12 o 
  -4   3  28       33.14        6.56      6.21 o 
  -3   3  28       53.44       33.48      8.33 o 
  -2   3  28        2.87        5.33      6.60 o 
  -1   3  28       30.08       46.26     11.86 o 
   0   3  28      487.22      473.17     26.27 o 
   1   3  28       44.22       38.73     11.98 o 
   2   3  28       90.67       77.81     13.98 o 
   3   3  28      107.70      129.60     16.50 o 
   4   3  28        0.68       -2.40      8.41 o 
   5   3  28       56.75       67.00     14.25 o 
   6   3  28       94.81       74.49     19.41 o 
   7   3  28       33.52        4.41     10.52 o 
   8   3  28      242.64      252.51     23.16 o 
   9   3  28        1.85        6.25      9.64 o 
  10   3  28       74.54       77.99     13.30 o 
  11   3  28      185.59      237.65     30.71 o 
 -12   4  28       68.01       97.38     16.25 o 
 -11   4  28        2.12       10.04      8.18 o 
 -10   4  28      161.47      123.27     14.90 o 
  -9   4  28      132.38      176.09     21.60 o 
  -8   4  28      267.92      294.13     21.28 o 
  -7   4  28       18.98       49.72     12.14 o 
  -6   4  28       90.95       96.49     13.17 o 
  -5   4  28       35.22       28.91      9.93 o 
  -4   4  28      690.60      685.99     25.75 o 
  -3   4  28      344.95      331.47     21.32 o 
  -2   4  28      705.55      661.93     25.11 o 
  -1   4  28      786.85      812.57     27.78 o 
   0   4  28       10.61        7.88      7.65 o 
   1   4  28       27.26       27.84     14.01 o 
   2   4  28      126.08      135.13     16.78 o 
   3   4  28       30.30       44.07     11.93 o 
   4   4  28      122.69      149.56     17.76 o 
   5   4  28      151.96      148.86     17.99 o 
   6   4  28        3.95        4.16      8.84 o 
   7   4  28       45.75       48.81     13.65 o 
   8   4  28       69.65       92.26     13.51 o 
   9   4  28      100.49      113.10     22.12 o 
  10   4  28      168.56      247.97     30.78 o 
 -10   5  28       53.39       51.69     12.30 o 
  -9   5  28       66.95       35.62     11.81 o 
  -8   5  28      142.75      132.60     16.71 o 
  -7   5  28       20.28        6.46      8.41 o 
  -6   5  28      292.49      293.45     23.35 o 
  -5   5  28      301.17      333.93     38.08 o 
  -4   5  28      531.46      564.74     27.81 o 
  -3   5  28      445.54      458.23     26.25 o 
  -2   5  28      109.52      114.65     14.96 o 
  -1   5  28        0.04        5.95      8.05 o 
   0   5  28        1.55       16.08      9.05 o 
   1   5  28      360.35      379.79     25.03 o 
   2   5  28      170.08      133.23     16.99 o 
   3   5  28       80.97       63.58     14.97 o 
   4   5  28      592.40      643.13     32.71 o 
   5   5  28        7.26       11.71     11.60 o 
   6   5  28       23.23       37.70     19.37 o 
   7   5  28       56.39       64.33     14.92 o 
   8   5  28      336.18      374.39     27.73 o 
   9   5  28        4.63       30.32     10.98 o 
  -8   6  28        1.40       11.83     12.36 o 
  -7   6  28      217.95      217.76     18.34 o 
  -6   6  28       69.43       81.17     12.77 o 
  -5   6  28       90.28       95.74     12.85 o 
  -4   6  28       10.71       18.15     15.54 o 
  -3   6  28       61.24       75.79     24.44 o 
  -2   6  28       13.53        6.57      8.74 o 
  -1   6  28        4.28       -7.35     13.78 o 
   0   6  28       36.05       11.60     17.52 o 
   1   6  28     1062.65     1117.72     75.83 o 
   2   6  28      214.40      248.78     45.07 o 
   3   6  28      145.49      207.40     29.23 o 
  -5   7  28      153.09      178.77     41.50 o 
  -4   7  28      534.05      533.83     67.92 o
[truncated: 39,652 more chars]
